# Supplementary material for: Late retirement, early careers, and the aging of U.S. science and engineering professors
Source: PLoS One. 2018 Dec 26;13(12):e0208411. doi: 10.1371/journal.pone.0208411 (PMC6306255; doi:10.1371/journal.pone.0208411)
Supplement: S4 File — The zipped folder includes the simulation model in Vensim DSS (AgeModel-V6.mdl), the data file for the simulation model in excel (data.xlsx), and a short instructional document about running the model (Read me.pdf). (ZIP) [file pone.0208411.s004.zip]

Archive with 3 entries (3 files):
- Model and data/AgeModel-V6.mdl
- Model and data/data.xlsx
- Model and data/Read me.pdf
