# Supplementary material for: Late retirement, early careers, and the aging of U.S. science and engineering professors
Source: PLoS One. 2018 Dec 26;13(12):e0208411. doi: 10.1371/journal.pone.0208411 (PMC6306255; doi:10.1371/journal.pone.0208411)
Supplement: S4 File — The zipped folder includes the simulation model in Vensim DSS (AgeModel-V6.mdl), the data file for the simulation model in excel (data.xlsx), and a short instructional document about running the model (Read me.pdf). (ZIP) [file pone.0208411.s004.zip › Model and data/AgeModel-V6.mdl]

{UTF-8}
University capacity=
	University capacity data
	~	person
	~	150+(Time-1993)*K
	|

Age unit=
	1
	~	Year
	~		|

time to hire=
	1
	~	Year
	~		|

time to adjust capacity=
	1
	~	Year
	~		|

W to exogenous=
	0
	~	Dmnl [0,1,0.1]
	~		|

University capacity data= WITH LOOKUP (
	Time,
		([(1995,100)-(2010,200)],(1995,157),(1997,163),(1999,166),(2001,167),(2005,171),(2010\
		,191) ))
	~	person
	~		|

total hiring=
	W to exogenous*total hiring exogenous + (1-W to exogenous)*normal hiring endogenous
	~	person/Year
	~		|

total hiring exogenous= WITH LOOKUP (
	Time,
		([(1993,0)-(2010,20)],(1993,6.9),(1997.26,7.63158),(2001.47,8.07018),(2005.74,9.03509\
		),(2009.95,10) ))
	~	person/Year
	~	 0.358667*Time - 711.31
	|

N52 1995=
	GET XLS CONSTANTS( 'data.xlsx' , 'parameters', 'B23' )
	~	person [0,?]
	~		|

N53= INTEG (
	Aging 52+hiring 53-Agining 53-attrition 53,
		N53 1995)
	~	person
	~		|

N53 1995=
	GET XLS CONSTANTS( 'data.xlsx' , 'parameters', 'B24' )
	~	person [0,?]
	~		|

N54= INTEG (
	Agining 53+hiring 54-Againg 54-attrition 54,
		N54 1995)
	~	person
	~		|

N54 1995=
	GET XLS CONSTANTS( 'data.xlsx' , 'parameters', 'B25' )
	~	person [0,?]
	~		|

N55= INTEG (
	Againg 54+hiring 55-Aging 55-attrition 55,
		N55 1995)
	~	person
	~		|

N55 1995=
	GET XLS CONSTANTS( 'data.xlsx' , 'parameters', 'B26' )
	~	person [0,?]
	~		|

N56= INTEG (
	Aging 55+hiring 56-Aging 56-attrition 56,
		N56 1995)
	~	person
	~		|

N56 1995=
	GET XLS CONSTANTS( 'data.xlsx' , 'parameters', 'B27' )
	~	person [0,?]
	~		|

N57= INTEG (
	Aging 56+hiring 57-Aging 57-attrition 57,
		N57 1995)
	~	person
	~		|

N57 1995=
	GET XLS CONSTANTS( 'data.xlsx' , 'parameters', 'B28' )
	~	person [0,?]
	~		|

N58= INTEG (
	Aging 57+hiring 58-Agining 58-attrition 58,
		N58 1995)
	~	person
	~		|

N58 1995=
	GET XLS CONSTANTS( 'data.xlsx' , 'parameters', 'B29' )
	~	person [0,?]
	~		|

N59= INTEG (
	Agining 58+hiring 59-Againg 59-attrition 59,
		N59 1995)
	~	person
	~		|

N59 1995=
	GET XLS CONSTANTS( 'data.xlsx' , 'parameters', 'B30' )
	~	person [0,?]
	~		|

N60= INTEG (
	Againg 59+hiring 60-Aging 60-attrition 60,
		N60 1995)
	~	person
	~		|

N60 1995=
	GET XLS CONSTANTS( 'data.xlsx' , 'parameters', 'B31' )
	~	person [0,?]
	~		|

N61= INTEG (
	Aging 60+hiring 61-Aging 61-attrition 61,
		N61 1995)
	~	person
	~		|

N61 1995=
	GET XLS CONSTANTS( 'data.xlsx' , 'parameters', 'B32' )
	~	person [0,?]
	~		|

N62= INTEG (
	Aging 61+hiring 62-Aging 62-attrition 62,
		N62 1995)
	~	person
	~		|

N62 1995=
	GET XLS CONSTANTS( 'data.xlsx' , 'parameters', 'B33' )
	~	person [0,?]
	~		|

N63= INTEG (
	Aging 62+hiring 63-Agining 63-attrition 63,
		N63 1995)
	~	person
	~		|

N63 1995=
	GET XLS CONSTANTS( 'data.xlsx' , 'parameters', 'B34' )
	~	person [0,?]
	~		|

N64= INTEG (
	Agining 63+hiring 64-Againg 64-attrition 64,
		N64 1995)
	~	person
	~		|

N64 1995=
	GET XLS CONSTANTS( 'data.xlsx' , 'parameters', 'B35' )
	~	person [0,?]
	~		|

N65= INTEG (
	Againg 64+hiring 65-Aging 65-attrition 65,
		N65 1995)
	~	person
	~		|

N65 1995=
	GET XLS CONSTANTS( 'data.xlsx' , 'parameters', 'B36' )
	~	person [0,?]
	~		|

N66= INTEG (
	Aging 65+hiring 66-Aging 66-attrition 66,
		N66 1995)
	~	person
	~		|

N66 1995=
	GET XLS CONSTANTS( 'data.xlsx' , 'parameters', 'B37' )
	~	person [0,?]
	~		|

N67= INTEG (
	Aging 66+hiring 67-Aging 67-attrition 67,
		N67 1995)
	~	person
	~		|

N67 1995=
	GET XLS CONSTANTS( 'data.xlsx' , 'parameters', 'B38' )
	~	person [0,?]
	~		|

N68= INTEG (
	Aging 67+hiring 68-Agining 68-attrition 68,
		N68 1995)
	~	person
	~		|

N68 1995=
	GET XLS CONSTANTS( 'data.xlsx' , 'parameters', 'B39' )
	~	person [0,?]
	~		|

N69= INTEG (
	Agining 68+hiring 69-Againg 69-attrition 69,
		N69 1995)
	~	person
	~		|

N69 1995=
	GET XLS CONSTANTS( 'data.xlsx' , 'parameters', 'B40' )
	~	person [0,?]
	~		|

N70= INTEG (
	Againg 69+hiring 70-Aging 70-attrition 70,
		N70 1995)
	~	person
	~		|

N70 1995=
	GET XLS CONSTANTS( 'data.xlsx' , 'parameters', 'B41' )
	~	person [0,?]
	~		|

N71= INTEG (
	Aging 70+hiring 71-Aging 71-attrition 71,
		N71 1995)
	~	person
	~		|

N71 1995=
	GET XLS CONSTANTS( 'data.xlsx' , 'parameters', 'B42' )
	~	person [0,?]
	~		|

N45= INTEG (
	Againg 44+hiring 45-Aging 45-attrition 45,
		N45 1995)
	~	person
	~		|

N72= INTEG (
	Aging 71+hiring 72-Aging 72-attrition 72,
		N72 1995)
	~	person
	~		|

N72 1995=
	GET XLS CONSTANTS( 'data.xlsx' , 'parameters', 'B43' )
	~	person [0,?]
	~		|

N73= INTEG (
	Aging 72+hiring 73-Agining 73-attrition 73,
		N73 1995)
	~	person
	~		|

N73 1995=
	GET XLS CONSTANTS( 'data.xlsx' , 'parameters', 'B44' )
	~	person [0,?]
	~		|

N74= INTEG (
	Agining 73+hiring 74-Againg 74-attrition 74,
		N74 1995)
	~	person
	~		|

N74 1995=
	GET XLS CONSTANTS( 'data.xlsx' , 'parameters', 'B45' )
	~	person [0,?]
	~		|

Againg 34=
	N34*(1-Fractional attrition 34)
	~	person/Year
	~		|

Againg 39=
	N39*(1-Fractional attrition 39)
	~	person/Year
	~		|

Againg 44=
	N44*(1-Fractional attrition 44)
	~	person/Year
	~		|

Againg 49=
	N49*(1-Fractional attrition 49)
	~	person/Year
	~		|

Againg 54=
	N54*(1-Fractional attrition 54)
	~	person/Year
	~		|

Againg 59=
	N59*(1-Fractional attrition 59)
	~	person/Year
	~		|

Againg 64=
	N64*(1-Fractional attrition 64)
	~	person/Year
	~		|

Againg 69=
	N69*(1-Fractional attrition 69)
	~	person/Year
	~		|

Againg 74=
	N74*(1-Fractional attrition 74)
	~	person/Year
	~		|

Aging 31=
	N31*(1-Fractional attrition 31)
	~	person/Year
	~		|

Aging 32=
	N32*(1-Fractional attrition 32)
	~	person/Year
	~		|

Aging 35=
	N35*(1-Fractional attrition 35)
	~	person/Year
	~		|

Aging 36=
	N36*(1-Fractional attrition 36)
	~	person/Year
	~		|

Aging 37=
	N37*(1-Fractional attrition 37)
	~	person/Year
	~		|

Aging 40=
	N40*(1-Fractional attrition 40)
	~	person/Year
	~		|

Aging 41=
	N41*(1-Fractional attrition 41)
	~	person/Year
	~		|

Aging 42=
	N42*(1-Fractional attrition 42)
	~	person/Year
	~		|

Aging 45=
	N45*(1-Fractional attrition 45)
	~	person/Year
	~		|

Aging 46=
	N46*(1-Fractional attrition 46)
	~	person/Year
	~		|

Aging 47=
	N47*(1-Fractional attrition 47)
	~	person/Year
	~		|

Aging 50=
	N50*(1-Fractional attrition 50)
	~	person/Year
	~		|

Aging 51=
	N51*(1-Fractional attrition 51)
	~	person/Year
	~		|

Aging 52=
	N52*(1-Fractional attrition 52)
	~	person/Year
	~		|

Aging 55=
	N55*(1-Fractional attrition 55)
	~	person/Year
	~		|

Aging 56=
	N56*(1-Fractional attrition 56)
	~	person/Year
	~		|

Aging 57=
	N57*(1-Fractional attrition 57)
	~	person/Year
	~		|

Aging 60=
	N60*(1-Fractional attrition 60)
	~	person/Year
	~		|

Aging 61=
	N61*(1-Fractional attrition 61)
	~	person/Year
	~		|

Aging 62=
	N62*(1-Fractional attrition 62)
	~	person/Year
	~		|

Aging 65=
	N65*(1-Fractional attrition 65)
	~	person/Year
	~		|

Aging 66=
	N66*(1-Fractional attrition 66)
	~	person/Year
	~		|

Aging 67=
	N67*(1-Fractional attrition 67)
	~	person/Year
	~		|

Aging 70=
	N70*(1-Fractional attrition 70)
	~	person/Year
	~		|

Aging 71=
	N71*(1-Fractional attrition 71)
	~	person/Year
	~		|

Aging 72=
	N72*(1-Fractional attrition 72)
	~	person/Year
	~		|

Aging 75=
	N75*(1-Fractional attrition 75)
	~	person/Year
	~		|

Agining 33=
	N33*(1-Fractional attrition 33)
	~	person/Year
	~		|

Agining 38=
	N38*(1-Fractional attrition 38)
	~	person/Year
	~		|

Agining 43=
	N43*(1-Fractional attrition 43)
	~	person/Year
	~		|

Agining 48=
	N48*(1-Fractional attrition 48)
	~	person/Year
	~		|

Agining 53=
	N53*(1-Fractional attrition 53)
	~	person/Year
	~		|

Agining 58=
	N58*(1-Fractional attrition 58)
	~	person/Year
	~		|

Agining 63=
	N63*(1-Fractional attrition 63)
	~	person/Year
	~		|

Agining 68=
	N68*(1-Fractional attrition 68)
	~	person/Year
	~		|

Agining 73=
	N73*(1-Fractional attrition 73)
	~	person/Year
	~		|

N44= INTEG (
	Agining 43+hiring 44-Againg 44-attrition 44,
		N44 1995)
	~	person
	~		|

N44 1995=
	GET XLS CONSTANTS( 'data.xlsx' , 'parameters', 'B15' )
	~	person [0,?]
	~		|

N51 1995=
	GET XLS CONSTANTS( 'data.xlsx' , 'parameters', 'B22' )
	~	person [0,?]
	~		|

N45 1995=
	GET XLS CONSTANTS( 'data.xlsx' , 'parameters', 'B16' )
	~	person [0,?]
	~		|

N46= INTEG (
	Aging 45+hiring 46-Aging 46-attrition 46,
		N46 1995)
	~	person
	~		|

N46 1995=
	GET XLS CONSTANTS( 'data.xlsx' , 'parameters', 'B17' )
	~	person [0,?]
	~		|

N47= INTEG (
	Aging 46+hiring 47-Aging 47-attrition 47,
		N47 1995)
	~	person
	~		|

N47 1995=
	GET XLS CONSTANTS( 'data.xlsx' , 'parameters', 'B18' )
	~	person [0,?]
	~		|

N48= INTEG (
	Aging 47+hiring 48-Agining 48-attrition 48,
		N48 1995)
	~	person
	~		|

N48 1995=
	GET XLS CONSTANTS( 'data.xlsx' , 'parameters', 'B19' )
	~	person [0,?]
	~		|

N49= INTEG (
	Agining 48+hiring 49-Againg 49-attrition 49,
		N49 1995)
	~	person
	~		|

N49 1995=
	GET XLS CONSTANTS( 'data.xlsx' , 'parameters', 'B20' )
	~	person [0,?]
	~		|

N50= INTEG (
	Againg 49+hiring 50-Aging 50-attrition 50,
		N50 1995)
	~	person
	~		|

N50 1995=
	GET XLS CONSTANTS( 'data.xlsx' , 'parameters', 'B21' )
	~	person [0,?]
	~		|

N51= INTEG (
	Aging 50+hiring 51-Aging 51-attrition 51,
		N51 1995)
	~	person
	~		|

N41 1995=
	GET XLS CONSTANTS( 'data.xlsx' , 'parameters', 'B12' )
	~	person [0,?]
	~		|

N52= INTEG (
	Aging 51+hiring 52-Aging 52-attrition 52,
		N52 1995)
	~	person
	~		|

N39 1995=
	GET XLS CONSTANTS( 'data.xlsx' , 'parameters', 'B10' )
	~	person [0,?,0.1]
	~		|

N42 1995=
	GET XLS CONSTANTS( 'data.xlsx' , 'parameters', 'B13' )
	~	person [0,?]
	~		|

N40 1995=
	GET XLS CONSTANTS( 'data.xlsx' , 'parameters', 'B11' )
	~	person [0,?,0.1]
	~		|

N43 1995=
	GET XLS CONSTANTS( 'data.xlsx' , 'parameters', 'B14' )
	~	person [0,?]
	~		|

N31 1995=
	GET XLS CONSTANTS( 'data.xlsx' , 'parameters', 'B2' )
	~	person [0,?,0.1]
	~		|

N34 1995=
	GET XLS CONSTANTS( 'data.xlsx' , 'parameters', 'B5' )
	~	person [0,?,0.1]
	~		|

N42= INTEG (
	Aging 41+hiring 42-Aging 42-attrition 42,
		N42 1995)
	~	person
	~		|

N32 1995=
	GET XLS CONSTANTS( 'data.xlsx' , 'parameters', 'B3' )
	~	person [0,?,0.1]
	~		|

N43= INTEG (
	Aging 42+hiring 43-Agining 43-attrition 43,
		N43 1995)
	~	person
	~		|

N33 1995=
	GET XLS CONSTANTS( 'data.xlsx' , 'parameters', 'B4' )
	~	person [0,?,0.1]
	~		|

"N76-Higher"= INTEG (
	Aging 75+hiring 76-attrition 76,
		"N76-Higher 1995")
	~	person
	~		|

N37 1995=
	GET XLS CONSTANTS( 'data.xlsx' , 'parameters', 'B8' )
	~	person [0,?,0.1]
	~		|

N38 1995=
	GET XLS CONSTANTS( 'data.xlsx' , 'parameters', 'B9' )
	~	person [0,?,0.1]
	~		|

N35 1995=
	GET XLS CONSTANTS( 'data.xlsx' , 'parameters', 'B6' )
	~	person [0,?,0.1]
	~		|

N75 1995=
	GET XLS CONSTANTS( 'data.xlsx' , 'parameters', 'B46' )
	~	person [0,?]
	~		|

N36 1995=
	GET XLS CONSTANTS( 'data.xlsx' , 'parameters', 'B7' )
	~	person [0,?,0.1]
	~		|

"N76-Higher 1995"=
	GET XLS CONSTANTS( 'data.xlsx' , 'parameters', 'B47' )
	~	person [0,?]
	~		|

N75= INTEG (
	Againg 74+hiring 75-Aging 75-attrition 75,
		N75 1995)
	~	person
	~		|

"%31"=
	N31/Total population in academia
	~	Dmnl
	~		|

"%32"=
	N32/Total population in academia
	~	Dmnl
	~		|

"%33"=
	N33/Total population in academia
	~	Dmnl
	~		|

"%34"=
	N34/Total population in academia
	~	Dmnl
	~		|

"%35"=
	N35/Total population in academia
	~	Dmnl
	~		|

"%36"=
	N36/Total population in academia
	~	Dmnl
	~		|

"%37"=
	N37/Total population in academia
	~	Dmnl
	~		|

"%38"=
	N38/Total population in academia
	~	Dmnl
	~		|

"%39"=
	N39/Total population in academia
	~	Dmnl
	~		|

"%40"=
	N40/Total population in academia
	~	Dmnl
	~		|

"%41"=
	N41/Total population in academia
	~	Dmnl
	~		|

"%42"=
	N42/Total population in academia
	~	Dmnl
	~		|

"%43"=
	N43/Total population in academia
	~	Dmnl
	~		|

"%44"=
	N44/Total population in academia
	~	Dmnl
	~		|

"%45"=
	N45/Total population in academia
	~	Dmnl
	~		|

"%46"=
	N46/Total population in academia
	~	Dmnl
	~		|

"%47"=
	N47/Total population in academia
	~	Dmnl
	~		|

"%48"=
	N48/Total population in academia
	~	Dmnl
	~		|

"%49"=
	N49/Total population in academia
	~	Dmnl
	~		|

"%50"=
	N50/Total population in academia
	~	Dmnl
	~		|

"%51"=
	N51/Total population in academia
	~	Dmnl
	~		|

"%52"=
	N52/Total population in academia
	~	Dmnl
	~		|

"%53"=
	N53/Total population in academia
	~	Dmnl
	~		|

"%54"=
	N54/Total population in academia
	~	Dmnl
	~		|

"%55"=
	N55/Total population in academia
	~	Dmnl
	~		|

"%56"=
	N56/Total population in academia
	~	Dmnl
	~		|

"%57"=
	N57/Total population in academia
	~	Dmnl
	~		|

"%58"=
	N58/Total population in academia
	~	Dmnl
	~		|

"%59"=
	N59/Total population in academia
	~	Dmnl
	~		|

"%60"=
	N60/Total population in academia
	~	Dmnl
	~		|

"%61"=
	N61/Total population in academia
	~	Dmnl
	~		|

"%62"=
	N62/Total population in academia
	~	Dmnl
	~		|

"%63"=
	N63/Total population in academia
	~	Dmnl
	~		|

"%64"=
	N64/Total population in academia
	~	Dmnl
	~		|

"%65"=
	N65/Total population in academia
	~	Dmnl
	~		|

"%66"=
	N66/Total population in academia
	~	Dmnl
	~		|

"%67"=
	N67/Total population in academia
	~	Dmnl
	~		|

"%68"=
	N68/Total population in academia
	~	Dmnl
	~		|

"%69"=
	N69/Total population in academia
	~	Dmnl
	~		|

"%70"=
	N70/Total population in academia
	~	Dmnl
	~		|

"%71"=
	N71/Total population in academia
	~	Dmnl
	~		|

"%72"=
	N72/Total population in academia
	~	Dmnl
	~		|

"%73"=
	N73/Total population in academia
	~	Dmnl
	~		|

"%74"=
	N74/Total population in academia
	~	Dmnl
	~		|

"%75"=
	N75/Total population in academia
	~	Dmnl
	~		|

"%76"=
	"N76-Higher"/Total population in academia
	~	Dmnl
	~		|

Total population in academia=
	N31+N32+N33+N34+N35+N36+N37+N38+N39+N40+N41+N42+N43+N44+N45+N46+N47+N48+N49+N50+N51+\
		N52+N53+N54+N55+N56+N57+N58+N59+N60+N61+N62+N63+N64+N65+N66+N67+N68+N69+N70+N71+N72\
		+N73+N74+N75+"N76-Higher"
	~	person
	~		|

Average age Data= WITH LOOKUP (
	Time,
		([(1993,40)-(2010,60)],(1993,47.3),(1995,48),(1997,48.5),(1999,48.9),(2001,49.3),(2008\
		,50.1),(2010,50.4) ))
	~	Year
	~	50.52809041	50.24116366	48.78517568	48.44159972	49.36544461	49.06576951	48.\
		56156962	48.05296084
	|

Average Age=
	Age unit* ("%31"*31+"%32"*32+"%33"*33+"%34"*34+"%35"*35+"%36"*36+"%37"*37+"%38"*38+"%39"\
		*39+"%40"*40+"%41"*41+"%42"*42+"%43"*43+"%44"*44+"%45"*45+"%46"*46+"%47"*47+"%48"*48\
		+"%49"*49+"%50"*50+"%51"*51+"%52"*52+"%53"*53+"%54"*54+"%55"*55+"%56"*56+"%57"*57+"%58"\
		*58+"%59"*59+"%60"*60+"%61"*61+"%62"*62+"%63"*63+"%64"*64+"%65"*65+"%66"*66+"%67"*67\
		+"%68"*68+"%69"*69+"%70"*70+"%71"*71+"%72"*72+"%73"*73+"%74"*74+"%75"*75+"%76"*78)
	~	Year
	~		|

attrition 31=
	N31*Fractional attrition 31
	~	person/Year
	~		|

attrition 32=
	N32*Fractional attrition 32
	~	person/Year
	~		|

attrition 33=
	N33*Fractional attrition 33
	~	person/Year
	~		|

attrition 34=
	N34*Fractional attrition 34
	~	person/Year
	~		|

attrition 35=
	N35*Fractional attrition 35
	~	person/Year
	~		|

attrition 36=
	N36*Fractional attrition 36
	~	person/Year
	~		|

attrition 37=
	N37*Fractional attrition 37
	~	person/Year
	~		|

attrition 38=
	N38*Fractional attrition 38
	~	person/Year
	~		|

attrition 39=
	N39*Fractional attrition 39
	~	person/Year
	~		|

attrition 40=
	N40*Fractional attrition 40
	~	person/Year
	~		|

attrition 41=
	N41*Fractional attrition 41
	~	person/Year
	~		|

attrition 42=
	N42*Fractional attrition 42
	~	person/Year
	~		|

attrition 43=
	N43*Fractional attrition 43
	~	person/Year
	~		|

attrition 44=
	N44*Fractional attrition 44
	~	person/Year
	~		|

attrition 45=
	N45*Fractional attrition 45
	~	person/Year
	~		|

attrition 46=
	N46*Fractional attrition 46
	~	person/Year
	~		|

attrition 47=
	N47*Fractional attrition 47
	~	person/Year
	~		|

attrition 48=
	N48*Fractional attrition 48
	~	person/Year
	~		|

attrition 49=
	N49*Fractional attrition 49
	~	person/Year
	~		|

attrition 50=
	N50*Fractional attrition 50
	~	person/Year
	~		|

attrition 51=
	N51*Fractional attrition 51
	~	person/Year
	~		|

attrition 52=
	N52*Fractional attrition 52
	~	person/Year
	~		|

attrition 53=
	N53*Fractional attrition 53
	~	person/Year
	~		|

attrition 54=
	N54*Fractional attrition 54
	~	person/Year
	~		|

attrition 55=
	N55*Fractional attrition 55
	~	person/Year
	~		|

attrition 56=
	N56*Fractional attrition 56
	~	person/Year
	~		|

attrition 57=
	N57*Fractional attrition 57
	~	person/Year
	~		|

attrition 58=
	N58*Fractional attrition 58
	~	person/Year
	~		|

attrition 59=
	N59*Fractional attrition 59
	~	person/Year
	~		|

attrition 60=
	N60*Fractional attrition 60
	~	person/Year
	~		|

attrition 61=
	N61*Fractional attrition 61
	~	person/Year
	~		|

attrition 62=
	N62*Fractional attrition 62
	~	person/Year
	~		|

attrition 63=
	N63*Fractional attrition 63
	~	person/Year
	~		|

attrition 64=
	N64*Fractional attrition 64
	~	person/Year
	~		|

attrition 65=
	N65*Fractional attrition 65
	~	person/Year
	~		|

attrition 66=
	N66*Fractional attrition 66
	~	person/Year
	~		|

attrition 67=
	N67*Fractional attrition 67
	~	person/Year
	~		|

attrition 68=
	N68*Fractional attrition 68
	~	person/Year
	~		|

attrition 69=
	N69*Fractional attrition 69
	~	person/Year
	~		|

attrition 70=
	N70*Fractional attrition 70
	~	person/Year
	~		|

attrition 71=
	N71*Fractional attrition 71
	~	person/Year
	~		|

attrition 72=
	N72*Fractional attrition 72
	~	person/Year
	~		|

attrition 73=
	N73*Fractional attrition 73
	~	person/Year
	~		|

attrition 74=
	N74*Fractional attrition 74
	~	person/Year
	~		|

attrition 75=
	N75*Fractional attrition 75
	~	person/Year
	~		|

attrition 76=
	"N76-Higher"*Fractional attrition 76
	~	person/Year
	~		|

Fractional attrition 31=
	Normal fractional attrition 31
	~	1/Year
	~		|

Fractional attrition 32=
	Normal fractional attrition 32
	~	1/Year
	~		|

Fractional attrition 33=
	Normal fractional attrition 33
	~	1/Year
	~		|

Fractional attrition 34=
	Normal fractional attrition 34
	~	1/Year
	~		|

Fractional attrition 35=
	Normal fractional attrition 35
	~	1/Year
	~		|

Fractional attrition 36=
	Normal fractional attrition 36
	~	1/Year
	~		|

Fractional attrition 37=
	Normal fractional attrition 37
	~	1/Year
	~		|

Fractional attrition 38=
	Normal fractional attrition 38
	~	1/Year
	~		|

Fractional attrition 39=
	Normal fractional attrition 39
	~	1/Year
	~		|

Fractional attrition 40=
	Normal fractional attrition 40
	~	1/Year
	~		|

Fractional attrition 41=
	Normal fractional attrition 41
	~	1/Year
	~		|

Fractional attrition 42=
	Normal fractional attrition 42
	~	1/Year
	~		|

Fractional attrition 43=
	Normal fractional attrition 43
	~	1/Year
	~		|

Fractional attrition 44=
	Normal fractional attrition 44
	~	1/Year
	~		|

Fractional attrition 45=
	Normal fractional attrition 45
	~	1/Year
	~		|

Fractional attrition 46=
	Normal fractional attrition 46
	~	1/Year
	~		|

Fractional attrition 47=
	Normal fractional attrition 47
	~	1/Year
	~		|

Fractional attrition 48=
	Normal fractional attrition 48
	~	1/Year
	~		|

Fractional attrition 49=
	Normal fractional attrition 49
	~	1/Year
	~		|

Fractional attrition 50=
	Normal fractional attrition 50
	~	1/Year
	~		|

Fractional attrition 51=
	Normal fractional attrition 51
	~	1/Year
	~		|

Fractional attrition 52=
	Normal fractional attrition 52
	~	1/Year
	~		|

Fractional attrition 53=
	Normal fractional attrition 53
	~	1/Year
	~		|

Fractional attrition 54=
	Normal fractional attrition 54
	~	1/Year
	~		|

Fractional attrition 55=
	Normal fractional attrition 55
	~	1/Year
	~		|

Fractional attrition 56=
	Normal fractional attrition 56
	~	1/Year
	~		|

Fractional attrition 57=
	Normal fractional attrition 57
	~	1/Year
	~		|

Fractional attrition 58=
	Normal fractional attrition 58
	~	1/Year
	~		|

Fractional attrition 59=
	Normal fractional attrition 59
	~	1/Year
	~		|

Fractional attrition 60=
	Normal fractional attrition 60
	~	1/Year
	~		|

Fractional attrition 61=
	Normal fractional attrition 61*Retirement Effect
	~	1/Year
	~		|

Fractional attrition 62=
	Normal fractional attrition 62*Retirement Effect
	~	1/Year
	~		|

Fractional attrition 63=
	Normal fractional attrition 63*Retirement Effect
	~	1/Year
	~		|

Fractional attrition 64=
	Normal fractional attrition 64*Retirement Effect
	~	1/Year
	~		|

Fractional attrition 65=
	Normal fractional attrition 65*Retirement Effect
	~	1/Year
	~		|

Fractional attrition 66=
	Normal fractional attrition 66*Retirement Effect
	~	1/Year
	~		|

Fractional attrition 67=
	Normal fractional attrition 67*Retirement Effect
	~	1/Year
	~		|

Fractional attrition 68=
	Normal fractional attrition 68*Retirement Effect
	~	1/Year
	~		|

Fractional attrition 69=
	Normal fractional attrition 69*Retirement Effect
	~	1/Year
	~		|

Fractional attrition 70=
	Normal fractional attrition 70*Retirement Effect
	~	1/Year
	~		|

Fractional attrition 71=
	Normal fractional attrition 71*Retirement Effect
	~	1/Year
	~		|

Fractional attrition 72=
	Normal fractional attrition 72*Retirement Effect
	~	1/Year
	~		|

Fractional attrition 73=
	Normal fractional attrition 73*Retirement Effect
	~	1/Year
	~		|

Fractional attrition 74=
	Normal fractional attrition 74*Retirement Effect
	~	1/Year
	~		|

Fractional attrition 75=
	Normal fractional attrition 75*Retirement Effect
	~	1/Year
	~		|

Fractional attrition 76=
	Normal fractional attrition 76*Retirement Effect
	~	1/Year
	~		|

hiring 31=
	hiring ratio 31 data*total hiring
	~	person/Year
	~		|

hiring 32=
	hiring ratio 32 data*total hiring
	~	person/Year
	~		|

hiring 33=
	hiring ratio 33 data*total hiring
	~	person/Year
	~		|

hiring 34=
	hiring ratio 34 data*total hiring
	~	person/Year
	~		|

hiring 35=
	hiring ratio 35 data*total hiring
	~	person/Year
	~		|

hiring 36=
	hiring ratio 36 data*total hiring
	~	person/Year
	~		|

hiring 37=
	hiring ratio 37 data*total hiring
	~	person/Year
	~		|

hiring 38=
	hiring ratio 38 data*total hiring
	~	person/Year
	~		|

hiring 39=
	hiring ratio 39 data*total hiring
	~	person/Year
	~		|

hiring 40=
	hiring ratio 40 data*total hiring
	~	person/Year
	~		|

hiring 41=
	hiring ratio 41 data*total hiring
	~	person/Year
	~		|

hiring 42=
	hiring ratio 42 data*total hiring
	~	person/Year
	~		|

hiring 43=
	hiring ratio 43 data*total hiring
	~	person/Year
	~		|

hiring 44=
	hiring ratio 44 data*total hiring
	~	person/Year
	~		|

hiring 45=
	hiring ratio 45 data*total hiring
	~	person/Year
	~		|

hiring 46=
	hiring ratio 46 data*total hiring
	~	person/Year
	~		|

hiring 47=
	hiring ratio 47 data*total hiring
	~	person/Year
	~		|

hiring 48=
	hiring ratio 48 data*total hiring
	~	person/Year
	~		|

hiring 49=
	hiring ratio 49 data*total hiring
	~	person/Year
	~		|

hiring 50=
	hiring ratio 50 data*total hiring
	~	person/Year
	~		|

hiring 51=
	hiring ratio 51 data*total hiring
	~	person/Year
	~		|

hiring 52=
	hiring ratio 52 data*total hiring
	~	person/Year
	~		|

hiring 53=
	hiring ratio 53 data*total hiring
	~	person/Year
	~		|

hiring 54=
	hiring ratio 54 data*total hiring
	~	person/Year
	~		|

hiring 55=
	hiring ratio 55 data*total hiring
	~	person/Year
	~		|

hiring 56=
	hiring ratio 56 data*total hiring
	~	person/Year
	~		|

hiring 57=
	hiring ratio 57 data*total hiring
	~	person/Year
	~		|

hiring 58=
	hiring ratio 58 data*total hiring
	~	person/Year
	~		|

hiring 59=
	hiring ratio 59 data*total hiring
	~	person/Year
	~		|

hiring 60=
	hiring ratio 60 data*total hiring
	~	person/Year
	~		|

hiring 61=
	hiring ratio 61 data*total hiring
	~	person/Year
	~		|

hiring 62=
	hiring ratio 62 data*total hiring
	~	person/Year
	~		|

hiring 63=
	hiring ratio 63 data*total hiring
	~	person/Year
	~		|

hiring 64=
	hiring ratio 64 data*total hiring
	~	person/Year
	~		|

hiring 65=
	hiring ratio 65 data*total hiring
	~	person/Year
	~		|

hiring 66=
	hiring ratio 66 data*total hiring
	~	person/Year
	~		|

hiring 67=
	hiring ratio 67 data*total hiring
	~	person/Year
	~		|

hiring 68=
	hiring ratio 68 data*total hiring
	~	person/Year
	~		|

hiring 69=
	hiring ratio 69 data*total hiring
	~	person/Year
	~		|

hiring 70=
	hiring ratio 70 data*total hiring
	~	person/Year
	~		|

hiring 71=
	hiring ratio 71 data*total hiring
	~	person/Year
	~		|

hiring 72=
	hiring ratio 72 data*total hiring
	~	person/Year
	~		|

hiring 73=
	hiring ratio 73 data*total hiring
	~	person/Year
	~		|

hiring 74=
	hiring ratio 74 data*total hiring
	~	person/Year
	~		|

hiring 75=
	hiring ratio 75 data*total hiring
	~	person/Year
	~		|

hiring 76=
	hiring ratio 76 data*total hiring
	~	person/Year
	~		|

hiring ratio 31 data=
	GET XLS CONSTANTS( 'data.xlsx' , 'parameters', 'f2' )
	~	Dmnl
	~		|

hiring ratio 32 data=
	GET XLS CONSTANTS( 'data.xlsx' , 'parameters', 'f3' )
	~	Dmnl
	~		|

hiring ratio 33 data=
	GET XLS CONSTANTS( 'data.xlsx' , 'parameters', 'f4' )
	~	Dmnl
	~		|

hiring ratio 34 data=
	GET XLS CONSTANTS( 'data.xlsx' , 'parameters', 'f5' )
	~	Dmnl
	~		|

hiring ratio 35 data=
	GET XLS CONSTANTS( 'data.xlsx' , 'parameters', 'f6' )
	~	Dmnl
	~		|

hiring ratio 36 data=
	GET XLS CONSTANTS( 'data.xlsx' , 'parameters', 'f7' )
	~	Dmnl
	~		|

hiring ratio 37 data=
	GET XLS CONSTANTS( 'data.xlsx' , 'parameters', 'f8' )
	~	Dmnl
	~		|

hiring ratio 38 data=
	GET XLS CONSTANTS( 'data.xlsx' , 'parameters', 'f9' )
	~	Dmnl
	~		|

hiring ratio 39 data=
	GET XLS CONSTANTS( 'data.xlsx' , 'parameters', 'f10' )
	~	Dmnl
	~		|

hiring ratio 40 data=
	GET XLS CONSTANTS( 'data.xlsx' , 'parameters', 'f11' )
	~	Dmnl
	~		|

hiring ratio 41 data=
	GET XLS CONSTANTS( 'data.xlsx' , 'parameters', 'f12' )
	~	Dmnl
	~		|

hiring ratio 42 data=
	GET XLS CONSTANTS( 'data.xlsx' , 'parameters', 'f13' )
	~	Dmnl
	~		|

hiring ratio 43 data=
	GET XLS CONSTANTS( 'data.xlsx' , 'parameters', 'f14' )
	~	Dmnl
	~		|

hiring ratio 44 data=
	GET XLS CONSTANTS( 'data.xlsx' , 'parameters', 'f15' )
	~	Dmnl
	~		|

hiring ratio 45 data=
	GET XLS CONSTANTS( 'data.xlsx' , 'parameters', 'f16' )
	~	Dmnl
	~		|

hiring ratio 46 data=
	GET XLS CONSTANTS( 'data.xlsx' , 'parameters', 'f17' )
	~	Dmnl
	~		|

hiring ratio 47 data=
	GET XLS CONSTANTS( 'data.xlsx' , 'parameters', 'f18' )
	~	Dmnl
	~		|

hiring ratio 48 data=
	GET XLS CONSTANTS( 'data.xlsx' , 'parameters', 'f19' )
	~	Dmnl
	~		|

hiring ratio 49 data=
	GET XLS CONSTANTS( 'data.xlsx' , 'parameters', 'f20' )
	~	Dmnl
	~		|

hiring ratio 50 data=
	GET XLS CONSTANTS( 'data.xlsx' , 'parameters', 'f21' )
	~	Dmnl
	~		|

hiring ratio 51 data=
	GET XLS CONSTANTS( 'data.xlsx' , 'parameters', 'f22' )
	~	Dmnl
	~		|

hiring ratio 52 data=
	GET XLS CONSTANTS( 'data.xlsx' , 'parameters', 'f23' )
	~	Dmnl
	~		|

hiring ratio 53 data=
	GET XLS CONSTANTS( 'data.xlsx' , 'parameters', 'f24' )
	~	Dmnl
	~		|

hiring ratio 54 data=
	GET XLS CONSTANTS( 'data.xlsx' , 'parameters', 'f25' )
	~	Dmnl
	~		|

hiring ratio 55 data=
	GET XLS CONSTANTS( 'data.xlsx' , 'parameters', 'f26' )
	~	Dmnl
	~		|

hiring ratio 56 data=
	GET XLS CONSTANTS( 'data.xlsx' , 'parameters', 'f27' )
	~	Dmnl
	~		|

hiring ratio 57 data=
	GET XLS CONSTANTS( 'data.xlsx' , 'parameters', 'f28' )
	~	Dmnl
	~		|

hiring ratio 58 data=
	GET XLS CONSTANTS( 'data.xlsx' , 'parameters', 'f29' )
	~	Dmnl
	~		|

hiring ratio 59 data=
	GET XLS CONSTANTS( 'data.xlsx' , 'parameters', 'f30' )
	~	Dmnl
	~		|

hiring ratio 60 data=
	GET XLS CONSTANTS( 'data.xlsx' , 'parameters', 'f31' )
	~	Dmnl
	~		|

hiring ratio 61 data=
	GET XLS CONSTANTS( 'data.xlsx' , 'parameters', 'f32' )
	~	Dmnl
	~		|

hiring ratio 62 data=
	GET XLS CONSTANTS( 'data.xlsx' , 'parameters', 'f33' )
	~	Dmnl
	~		|

hiring ratio 63 data=
	GET XLS CONSTANTS( 'data.xlsx' , 'parameters', 'f34' )
	~	Dmnl
	~		|

hiring ratio 64 data=
	GET XLS CONSTANTS( 'data.xlsx' , 'parameters', 'f35' )
	~	Dmnl
	~		|

hiring ratio 65 data=
	GET XLS CONSTANTS( 'data.xlsx' , 'parameters', 'f36' )
	~	Dmnl
	~		|

hiring ratio 66 data=
	GET XLS CONSTANTS( 'data.xlsx' , 'parameters', 'f37' )
	~	Dmnl
	~		|

hiring ratio 67 data=
	GET XLS CONSTANTS( 'data.xlsx' , 'parameters', 'f38' )
	~	Dmnl
	~		|

hiring ratio 68 data=
	GET XLS CONSTANTS( 'data.xlsx' , 'parameters', 'f39' )
	~	Dmnl
	~		|

hiring ratio 69 data=
	GET XLS CONSTANTS( 'data.xlsx' , 'parameters', 'f40' )
	~	Dmnl
	~		|

hiring ratio 70 data=
	GET XLS CONSTANTS( 'data.xlsx' , 'parameters', 'f41' )
	~	Dmnl
	~		|

hiring ratio 71 data=
	GET XLS CONSTANTS( 'data.xlsx' , 'parameters', 'f42' )
	~	Dmnl
	~		|

hiring ratio 72 data=
	GET XLS CONSTANTS( 'data.xlsx' , 'parameters', 'f43' )
	~	Dmnl
	~		|

hiring ratio 73 data=
	GET XLS CONSTANTS( 'data.xlsx' , 'parameters', 'f44' )
	~	Dmnl
	~		|

hiring ratio 74 data=
	GET XLS CONSTANTS( 'data.xlsx' , 'parameters', 'f45' )
	~	Dmnl
	~		|

hiring ratio 75 data=
	GET XLS CONSTANTS( 'data.xlsx' , 'parameters', 'f46' )
	~	Dmnl
	~		|

hiring ratio 76 data=
	GET XLS CONSTANTS( 'data.xlsx' , 'parameters', 'f47' )
	~	Dmnl
	~		|

hiring to replace exit rate=
	total attrition
	~	person/Year
	~		|

N31= INTEG (
	hiring 31-Aging 31-attrition 31,
		N31 1995)
	~	person
	~		|

N32= INTEG (
	Aging 31+hiring 32-Aging 32-attrition 32,
		N32 1995)
	~	person
	~		|

N33= INTEG (
	Aging 32+hiring 33-Agining 33-attrition 33,
		N33 1995)
	~	person
	~		|

N34= INTEG (
	Agining 33+hiring 34-Againg 34-attrition 34,
		N34 1995)
	~	person
	~		|

N35= INTEG (
	Againg 34+hiring 35-Aging 35-attrition 35,
		N35 1995)
	~	person
	~		|

N36= INTEG (
	Aging 35+hiring 36-Aging 36-attrition 36,
		N36 1995)
	~	person
	~		|

N37= INTEG (
	Aging 36+hiring 37-Aging 37-attrition 37,
		N37 1995)
	~	person
	~		|

N38= INTEG (
	Aging 37+hiring 38-Agining 38-attrition 38,
		N38 1995)
	~	person
	~		|

N39= INTEG (
	Agining 38+hiring 39-Againg 39-attrition 39,
		N39 1995)
	~	person
	~		|

N40= INTEG (
	Againg 39+hiring 40-Aging 40-attrition 40,
		N40 1995)
	~	person
	~		|

N41= INTEG (
	Aging 40+hiring 41-Aging 41-attrition 41,
		N41 1995)
	~	person
	~		|

net hiring for capacity adjustment=
	(University capacity-Total population in academia)/time to adjust capacity
	~	person/Year
	~		|

Normal fractional attrition 31=
	GET XLS CONSTANTS( 'data.xlsx' , 'parameters', 'D2' )
	~	1/Year
	~		|

Normal fractional attrition 32=
	GET XLS CONSTANTS( 'data.xlsx' , 'parameters', 'D3' )
	~	1/Year
	~		|

Normal fractional attrition 33=
	GET XLS CONSTANTS( 'data.xlsx' , 'parameters', 'D4' )
	~	1/Year
	~		|

Normal fractional attrition 34=
	GET XLS CONSTANTS( 'data.xlsx' , 'parameters', 'D5' )
	~	1/Year
	~		|

Normal fractional attrition 35=
	GET XLS CONSTANTS( 'data.xlsx' , 'parameters', 'D6' )
	~	1/Year
	~		|

Normal fractional attrition 36=
	GET XLS CONSTANTS( 'data.xlsx' , 'parameters', 'D7' )
	~	1/Year
	~		|

Normal fractional attrition 37=
	GET XLS CONSTANTS( 'data.xlsx' , 'parameters', 'D8' )
	~	1/Year
	~		|

Normal fractional attrition 38=
	GET XLS CONSTANTS( 'data.xlsx' , 'parameters', 'D9' )
	~	1/Year
	~		|

Normal fractional attrition 39=
	GET XLS CONSTANTS( 'data.xlsx' , 'parameters', 'D10' )
	~	1/Year
	~		|

Normal fractional attrition 40=
	GET XLS CONSTANTS( 'data.xlsx' , 'parameters', 'D11' )
	~	1/Year
	~		|

Normal fractional attrition 41=
	GET XLS CONSTANTS( 'data.xlsx' , 'parameters', 'D12' )
	~	1/Year
	~		|

Normal fractional attrition 42=
	GET XLS CONSTANTS( 'data.xlsx' , 'parameters', 'D13' )
	~	1/Year
	~		|

Normal fractional attrition 43=
	GET XLS CONSTANTS( 'data.xlsx' , 'parameters', 'D14' )
	~	1/Year
	~		|

Normal fractional attrition 44=
	GET XLS CONSTANTS( 'data.xlsx' , 'parameters', 'D15' )
	~	1/Year
	~		|

Normal fractional attrition 45=
	GET XLS CONSTANTS( 'data.xlsx' , 'parameters', 'D16' )
	~	1/Year
	~		|

Normal fractional attrition 46=
	GET XLS CONSTANTS( 'data.xlsx' , 'parameters', 'D17' )
	~	1/Year
	~		|

Normal fractional attrition 47=
	GET XLS CONSTANTS( 'data.xlsx' , 'parameters', 'D18' )
	~	1/Year
	~		|

Normal fractional attrition 48=
	GET XLS CONSTANTS( 'data.xlsx' , 'parameters', 'D19' )
	~	1/Year
	~		|

Normal fractional attrition 49=
	GET XLS CONSTANTS( 'data.xlsx' , 'parameters', 'D20' )
	~	1/Year
	~		|

Normal fractional attrition 50=
	GET XLS CONSTANTS( 'data.xlsx' , 'parameters', 'D21' )
	~	1/Year
	~		|

Normal fractional attrition 51=
	GET XLS CONSTANTS( 'data.xlsx' , 'parameters', 'D22' )
	~	1/Year
	~		|

Normal fractional attrition 52=
	GET XLS CONSTANTS( 'data.xlsx' , 'parameters', 'D23' )
	~	1/Year
	~		|

Normal fractional attrition 53=
	GET XLS CONSTANTS( 'data.xlsx' , 'parameters', 'D24' )
	~	1/Year
	~		|

Normal fractional attrition 54=
	GET XLS CONSTANTS( 'data.xlsx' , 'parameters', 'D25' )
	~	1/Year
	~		|

Normal fractional attrition 55=
	GET XLS CONSTANTS( 'data.xlsx' , 'parameters', 'D26' )
	~	1/Year
	~		|

Normal fractional attrition 56=
	GET XLS CONSTANTS( 'data.xlsx' , 'parameters', 'D27' )
	~	1/Year
	~		|

Normal fractional attrition 57=
	GET XLS CONSTANTS( 'data.xlsx' , 'parameters', 'D28' )
	~	1/Year
	~		|

Normal fractional attrition 58=
	GET XLS CONSTANTS( 'data.xlsx' , 'parameters', 'D29' )
	~	1/Year
	~		|

Normal fractional attrition 59=
	GET XLS CONSTANTS( 'data.xlsx' , 'parameters', 'D30' )
	~	1/Year
	~		|

Normal fractional attrition 60=
	GET XLS CONSTANTS( 'data.xlsx' , 'parameters', 'D31' )
	~	1/Year
	~		|

Normal fractional attrition 61=
	GET XLS CONSTANTS( 'data.xlsx' , 'parameters', 'D32' )
	~	1/Year
	~		|

Normal fractional attrition 62=
	GET XLS CONSTANTS( 'data.xlsx' , 'parameters', 'D33' )
	~	1/Year
	~		|

Normal fractional attrition 63=
	GET XLS CONSTANTS( 'data.xlsx' , 'parameters', 'D34' )
	~	1/Year
	~		|

Normal fractional attrition 64=
	GET XLS CONSTANTS( 'data.xlsx' , 'parameters', 'D35' )
	~	1/Year
	~		|

Normal fractional attrition 65=
	GET XLS CONSTANTS( 'data.xlsx' , 'parameters', 'D36' )
	~	1/Year
	~		|

Normal fractional attrition 66=
	GET XLS CONSTANTS( 'data.xlsx' , 'parameters', 'D37' )
	~	1/Year
	~		|

Normal fractional attrition 67=
	GET XLS CONSTANTS( 'data.xlsx' , 'parameters', 'D38' )
	~	1/Year
	~		|

Normal fractional attrition 68=
	GET XLS CONSTANTS( 'data.xlsx' , 'parameters', 'D39' )
	~	1/Year
	~		|

Normal fractional attrition 69=
	GET XLS CONSTANTS( 'data.xlsx' , 'parameters', 'D40' )
	~	1/Year
	~		|

Normal fractional attrition 70=
	GET XLS CONSTANTS( 'data.xlsx' , 'parameters', 'D41' )
	~	1/Year
	~		|

Normal fractional attrition 71=
	GET XLS CONSTANTS( 'data.xlsx' , 'parameters', 'D42' )
	~	1/Year
	~		|

Normal fractional attrition 72=
	GET XLS CONSTANTS( 'data.xlsx' , 'parameters', 'D43' )
	~	1/Year
	~		|

Normal fractional attrition 73=
	GET XLS CONSTANTS( 'data.xlsx' , 'parameters', 'D44' )
	~	1/Year
	~		|

Normal fractional attrition 74=
	GET XLS CONSTANTS( 'data.xlsx' , 'parameters', 'D45' )
	~	1/Year
	~		|

Normal fractional attrition 75=
	GET XLS CONSTANTS( 'data.xlsx' , 'parameters', 'D46' )
	~	1/Year
	~		|

Normal fractional attrition 76=
	GET XLS CONSTANTS( 'data.xlsx' , 'parameters', 'D47' )
	~	1/Year
	~		|

normal hiring endogenous=
	smooth(hiring to replace exit rate+net hiring for capacity adjustment,time to hire)
	~	person/Year
	~		|

Retirement Effect=
	1+SW retirement Policy*RAMP( -(0.131/0.237)/10, 1999, 2009)
	~	Dmnl
	~		|

SW retirement Policy=
	1
	~	Dmnl [0,1,1]
	~		|

total attrition=
	attrition 31+attrition 32+attrition 33+attrition 34+attrition 35+attrition 36+attrition 37\
		+attrition 38+attrition 39+attrition 40+attrition 41+attrition 42+attrition 43+attrition 44\
		+attrition 45+attrition 47+attrition 46+attrition 48+attrition 49+attrition 51+attrition 50\
		+attrition 52+attrition 53+attrition 54+attrition 55+attrition 56+attrition 57+attrition 58\
		+attrition 59+attrition 60+attrition 61+attrition 62+attrition 63+attrition 64+attrition 65\
		+attrition 66+attrition 67+attrition 68+attrition 69+attrition 70+attrition 71+attrition 72\
		+attrition 73+attrition 74+attrition 75+attrition 76
	~	person/Year
	~		|

********************************************************
	.Control
********************************************************~
		Simulation Control Parameters
	|

FINAL TIME  = 2010
	~	Year
	~	The final time for the simulation.
	|

INITIAL TIME  = 1995
	~	Year
	~	The initial time for the simulation.
	|

SAVEPER  = 
        TIME STEP
	~	Year [0,?]
	~	The frequency with which output is stored.
	|

TIME STEP  = 0.125
	~	Year [0,?]
	~	The time step for the simulation.
	|

\\\---/// Sketch information - do not modify anything except names
V300  Do not put anything below this section - it will be ignored
*Model structure
$192-192-192,0,Arial|12||0-0-0|0-0-0|0-0-255|-1--1--1|-1--1--1|96,96,75,0
10,1,N31,331,334,40,20,3,3,0,0,0,0,0,0
10,2,N32,575,336,40,20,3,3,0,0,0,0,0,0
10,3,N33,814,334,40,20,3,3,0,0,0,0,0,0
10,4,N34,1074,329,40,20,3,3,0,0,0,0,0,0
10,5,N35,1323,335,40,20,3,131,0,0,0,0,0,0
1,6,8,2,4,0,0,22,0,0,0,-1--1--1,,1|(499,334)|
1,7,8,1,100,0,0,22,0,0,0,-1--1--1,,1|(411,334)|
11,8,2508,457,334,6,8,34,3,0,0,1,0,0,0
10,9,Aging 31,457,352,34,10,40,3,0,0,-1,0,0,0
1,10,12,3,4,0,0,22,0,0,0,-1--1--1,,1|(739,334)|
1,11,12,2,100,0,0,22,0,0,0,-1--1--1,,1|(654,334)|
11,12,2396,699,334,6,8,34,3,0,0,1,0,0,0
10,13,Aging 32,699,352,34,10,40,3,0,0,-1,0,0,0
1,14,16,4,4,0,0,22,0,0,0,-1--1--1,,1|(997,331)|
1,15,16,3,100,0,0,22,0,0,0,-1--1--1,,1|(901,331)|
11,16,2444,955,331,6,8,34,3,0,0,1,0,0,0
10,17,Agining 33,955,350,40,10,40,3,0,0,-1,0,0,0
1,18,20,5,4,0,0,22,0,0,0,-1--1--1,,1|(1248,329)|
1,19,20,4,100,0,0,22,0,0,0,-1--1--1,,1|(1158,329)|
11,20,3260,1208,329,6,8,34,3,0,0,1,0,0,0
10,21,Againg 34,1208,348,38,10,40,3,0,0,-1,0,0,0
12,22,48,345,228,10,8,0,3,0,0,-1,0,0,0
1,23,25,1,4,0,0,22,0,0,0,-1--1--1,,1|(340,299)|
1,24,25,22,100,0,0,22,0,0,0,-1--1--1,,1|(340,254)|
11,25,48,340,279,8,6,33,3,0,0,4,0,0,0
10,26,hiring 31,382,279,32,10,40,131,0,0,-1,0,0,0
12,27,48,571,234,10,8,0,3,0,0,-1,0,0,0
1,28,30,2,4,0,0,22,0,0,0,-1--1--1,,1|(565,296)|
1,29,30,27,100,0,0,22,0,0,0,-1--1--1,,1|(565,253)|
11,30,48,565,271,8,6,33,3,0,0,4,0,0,0
10,31,hiring 32,601,271,32,10,40,131,0,0,-1,0,0,0
12,32,48,812,227,10,8,0,3,0,0,-1,0,0,0
1,33,35,3,4,0,0,22,0,0,0,-1--1--1,,1|(815,297)|
1,34,35,32,100,0,0,22,0,0,0,-1--1--1,,1|(815,252)|
11,35,48,815,275,8,6,33,3,0,0,4,0,0,0
10,36,hiring 33,851,275,32,10,40,131,0,0,-1,0,0,0
12,37,48,1076,240,10,8,0,3,0,0,-1,0,0,0
1,38,40,4,4,0,0,22,0,0,0,-1--1--1,,1|(1076,296)|
1,39,40,37,100,0,0,22,0,0,0,-1--1--1,,1|(1076,260)|
11,40,48,1076,278,8,6,33,3,0,0,4,0,0,0
10,41,hiring 34,1114,278,32,10,40,131,0,0,-1,0,0,0
12,42,48,1328,244,10,8,0,3,0,0,-1,0,0,0
1,43,45,5,4,0,0,22,0,0,0,-1--1--1,,1|(1328,301)|
1,44,45,42,100,0,0,22,0,0,0,-1--1--1,,1|(1328,263)|
11,45,48,1328,281,8,6,33,3,0,0,4,0,0,0
10,46,hiring 35,1384,281,32,10,40,131,0,0,-1,0,0,0
10,47,hiring ratio 31 data,269,232,50,18,8,3,0,0,0,0,0,0
10,48,hiring ratio 32 data,504,239,50,18,8,3,0,0,0,0,0,0
10,49,hiring ratio 33 data,753,239,50,18,8,3,0,0,0,0,0,0
10,50,hiring ratio 34 data,980,239,50,18,8,3,0,0,0,0,0,0
10,51,hiring ratio 35 data,1223,234,50,18,8,3,0,0,0,0,0,0
1,52,47,25,0,0,0,0,0,64,0,-1--1--1,,1|(308,257)|
1,53,48,30,0,0,0,0,0,64,0,-1--1--1,,1|(541,258)|
1,54,49,35,0,0,0,0,0,64,0,-1--1--1,,1|(789,260)|
1,55,50,40,0,0,0,0,0,64,0,-1--1--1,,1|(1039,262)|
1,56,51,45,0,0,0,0,0,64,0,-1--1--1,,1|(1285,261)|
12,57,48,344,460,10,8,0,3,0,0,-1,0,0,0
1,58,60,57,4,0,0,22,0,0,0,-1--1--1,,1|(341,427)|
1,59,60,1,100,0,0,22,0,0,0,-1--1--1,,1|(341,372)|
11,60,48,341,396,8,6,33,3,0,0,4,0,0,0
10,61,attrition 31,388,396,39,10,40,131,0,0,-1,0,0,0
12,62,48,571,461,10,8,0,3,0,0,-1,0,0,0
1,63,65,62,4,0,0,22,0,0,0,-1--1--1,,1|(569,430)|
1,64,65,2,100,0,0,22,0,0,0,-1--1--1,,1|(569,376)|
11,65,48,569,402,8,6,33,3,0,0,4,0,0,0
10,66,attrition 32,616,402,39,10,40,131,0,0,-1,0,0,0
12,67,48,809,461,10,8,0,3,0,0,-1,0,0,0
1,68,70,67,4,0,0,22,0,0,0,-1--1--1,,1|(812,430)|
1,69,70,3,100,0,0,22,0,0,0,-1--1--1,,1|(812,374)|
11,70,48,812,401,8,6,33,3,0,0,4,0,0,0
10,71,attrition 33,859,401,39,10,40,131,0,0,-1,0,0,0
12,72,48,1071,443,10,8,0,3,0,0,-1,0,0,0
1,73,75,72,4,0,0,22,0,0,0,-1--1--1,,1|(1075,417)|
1,74,75,4,100,0,0,22,0,0,0,-1--1--1,,1|(1075,368)|
11,75,48,1075,393,8,6,33,3,0,0,4,0,0,0
10,76,attrition 34,1122,393,39,10,40,131,0,0,-1,0,0,0
12,77,48,1323,444,10,8,0,3,0,0,-1,0,0,0
1,78,80,77,4,0,0,22,0,0,0,-1--1--1,,1|(1331,419)|
1,79,80,5,100,0,0,22,0,0,0,-1--1--1,,1|(1331,373)|
11,80,48,1331,397,8,6,33,3,0,0,4,0,0,0
10,81,attrition 35,1378,397,39,10,40,3,0,0,-1,0,0,0
1,82,1,61,1,0,0,0,0,64,0,-1--1--1,,1|(400,356)|
1,83,2,66,1,0,0,0,0,64,0,-1--1--1,,1|(634,370)|
1,84,3,71,1,0,0,0,0,64,0,-1--1--1,,1|(874,355)|
1,85,4,76,1,0,0,0,0,64,0,-1--1--1,,1|(1138,353)|
1,86,5,81,1,0,0,0,0,64,0,-1--1--1,,1|(1380,364)|
10,87,Fractional attrition 31,238,459,39,18,8,3,0,0,0,0,0,0
10,88,Fractional attrition 32,502,460,39,18,8,3,0,0,0,0,0,0
10,89,Fractional attrition 33,740,468,39,18,8,3,0,0,0,0,0,0
10,90,Fractional attrition 34,1007,466,39,18,8,3,0,0,0,0,0,0
10,91,Fractional attrition 35,1237,467,39,18,8,3,0,0,0,0,0,0
1,92,87,60,0,0,0,0,0,64,0,-1--1--1,,1|(294,424)|
1,93,88,65,0,0,0,0,0,64,0,-1--1--1,,1|(536,429)|
1,94,89,70,0,0,0,0,0,64,0,-1--1--1,,1|(776,433)|
1,95,90,75,0,0,0,0,0,64,0,-1--1--1,,1|(1041,428)|
1,96,91,80,0,0,0,0,0,64,0,-1--1--1,,1|(1286,429)|
1,97,1,8,1,0,0,0,0,64,0,-1--1--1,,1|(410,303)|
1,98,2,12,1,0,0,0,0,64,0,-1--1--1,,1|(648,312)|
1,99,3,16,1,0,0,0,0,64,0,-1--1--1,,1|(889,305)|
1,100,4,20,1,0,0,0,0,64,0,-1--1--1,,1|(1151,301)|
10,101,Normal fractional attrition 31,173,547,62,18,8,3,0,0,0,0,0,0
10,102,Normal fractional attrition 32,437,548,62,18,8,3,0,0,0,0,0,0
10,103,Normal fractional attrition 33,675,556,62,18,8,3,0,0,0,0,0,0
10,104,Normal fractional attrition 34,942,554,62,18,8,3,0,0,0,0,0,0
10,105,Normal fractional attrition 35,1172,554,62,18,8,3,0,0,0,0,0,0
1,106,101,87,0,0,0,0,0,64,0,-1--1--1,,1|(200,508)|
1,107,102,88,0,0,0,0,0,64,0,-1--1--1,,1|(464,509)|
1,108,103,89,0,0,0,0,0,64,0,-1--1--1,,1|(702,517)|
1,109,104,90,0,0,0,0,0,64,0,-1--1--1,,1|(969,515)|
1,110,105,91,0,0,0,0,0,64,0,-1--1--1,,1|(1199,516)|
10,111,total attrition,1259,-65,38,9,8,3,0,8,0,0,0,0,0-0-0,0-0-0,|10||0-0-0
10,112,attrition 31,1508,-119,41,9,8,2,0,11,-1,0,0,0,128-128-128,0-0-0,|10||128-128-128
10,113,attrition 32,1530,-78,41,9,8,2,0,11,-1,0,0,0,128-128-128,0-0-0,|10||128-128-128
10,114,attrition 33,1408,-141,41,9,8,2,0,11,-1,0,0,0,128-128-128,0-0-0,|10||128-128-128
10,115,attrition 34,1493,-45,41,9,8,2,0,11,-1,0,0,0,128-128-128,0-0-0,|10||128-128-128
10,116,attrition 35,1368,-13,41,9,8,2,0,11,-1,0,0,0,128-128-128,0-0-0,|10||128-128-128
1,117,116,111,0,0,0,0,0,64,0,-1--1--1,,1|(1319,-37)|
1,118,115,111,0,0,0,0,0,64,0,-1--1--1,,1|(1381,-55)|
1,119,114,111,0,0,0,0,0,64,0,-1--1--1,,1|(1339,-107)|
1,120,113,111,0,0,0,0,0,64,0,-1--1--1,,1|(1399,-73)|
1,121,112,111,0,0,0,0,0,64,0,-1--1--1,,1|(1388,-94)|
10,122,University capacity,796,25,36,18,8,3,0,0,0,0,0,0
10,123,net hiring for capacity adjustment,839,76,72,18,8,3,0,0,0,0,0,0
10,124,hiring to replace exit rate,998,109,59,18,8,3,0,0,0,0,0,0
1,125,122,123,0,0,0,0,0,64,0,-1--1--1,,1|(812,45)|
1,126,111,124,0,0,0,0,0,64,0,-1--1--1,,1|(1141,13)|
10,127,total hiring,675,181,38,10,8,3,0,0,0,0,0,0
1,128,127,26,0,0,0,0,0,64,0,-1--1--1,,1|(535,227)|
1,129,127,31,0,0,0,0,0,64,0,-1--1--1,,1|(642,220)|
1,130,127,36,0,0,0,0,0,64,0,-1--1--1,,1|(756,224)|
1,131,127,41,0,0,0,0,0,64,0,-1--1--1,,1|(890,227)|
1,132,127,46,0,0,0,0,0,64,0,-1--1--1,,1|(1025,230)|
10,133,normal hiring endogenous,790,139,47,18,8,3,0,0,0,0,0,0
10,134,total hiring exogenous,595,146,41,18,8,3,0,0,0,0,0,0
1,135,134,127,0,0,0,0,0,64,0,-1--1--1,,1|(637,163)|
1,136,133,127,0,0,0,0,0,64,0,-1--1--1,,1|(729,161)|
10,137,W to exogenous,678,96,45,23,8,131,0,1,0,0,0,0,0-128-0,0-0-0,|12||0-0-0
1,138,137,127,0,0,0,0,0,64,0,-1--1--1,,1|(676,138)|
1,139,123,133,0,0,0,0,0,64,0,-1--1--1,,1|(818,101)|
1,140,124,133,0,0,0,0,0,64,0,-1--1--1,,1|(894,123)|
10,141,N36,1525,346,40,20,3,3,0,0,0,0,0,0
10,142,N37,1769,348,40,20,3,3,0,0,0,0,0,0
10,143,N38,2008,346,40,20,3,3,0,0,0,0,0,0
10,144,N39,2268,341,40,20,3,3,0,0,0,0,0,0
10,145,N40,2517,347,40,20,3,131,0,0,0,0,0,0
1,146,148,142,4,0,0,22,0,0,0,-1--1--1,,1|(1693,346)|
1,147,148,141,100,0,0,22,0,0,0,-1--1--1,,1|(1605,346)|
11,148,2652,1651,346,6,8,34,3,0,0,1,0,0,0
10,149,Aging 36,1651,364,34,10,40,3,0,0,-1,0,0,0
1,150,152,143,4,0,0,22,0,0,0,-1--1--1,,1|(1933,346)|
1,151,152,142,100,0,0,22,0,0,0,-1--1--1,,1|(1848,346)|
11,152,2540,1893,346,6,8,34,3,0,0,1,0,0,0
10,153,Aging 37,1893,364,34,10,40,3,0,0,-1,0,0,0
1,154,156,144,4,0,0,22,0,0,0,-1--1--1,,1|(2191,343)|
1,155,156,143,100,0,0,22,0,0,0,-1--1--1,,1|(2095,343)|
11,156,2588,2149,343,6,8,34,3,0,0,1,0,0,0
10,157,Agining 38,2149,362,40,10,40,3,0,0,-1,0,0,0
1,158,160,145,4,0,0,22,0,0,0,-1--1--1,,1|(2442,341)|
1,159,160,144,100,0,0,22,0,0,0,-1--1--1,,1|(2352,341)|
11,160,3308,2402,341,6,8,34,3,0,0,1,0,0,0
10,161,Againg 39,2402,360,38,10,40,3,0,0,-1,0,0,0
12,162,48,1539,240,10,8,0,3,0,0,-1,0,0,0
1,163,165,141,4,0,0,22,0,0,0,-1--1--1,,1|(1534,311)|
1,164,165,162,100,0,0,22,0,0,0,-1--1--1,,1|(1534,266)|
11,165,48,1534,291,8,6,33,3,0,0,4,0,0,0
10,166,hiring 36,1576,291,32,10,40,131,0,0,-1,0,0,0
12,167,48,1765,246,10,8,0,3,0,0,-1,0,0,0
1,168,170,142,4,0,0,22,0,0,0,-1--1--1,,1|(1759,308)|
1,169,170,167,100,0,0,22,0,0,0,-1--1--1,,1|(1759,265)|
11,170,48,1759,283,8,6,33,3,0,0,4,0,0,0
10,171,hiring 37,1795,283,32,10,40,131,0,0,-1,0,0,0
12,172,48,2006,239,10,8,0,3,0,0,-1,0,0,0
1,173,175,143,4,0,0,22,0,0,0,-1--1--1,,1|(2009,309)|
1,174,175,172,100,0,0,22,0,0,0,-1--1--1,,1|(2009,264)|
11,175,48,2009,287,8,6,33,3,0,0,4,0,0,0
10,176,hiring 38,2045,287,32,10,40,131,0,0,-1,0,0,0
12,177,48,2270,252,10,8,0,3,0,0,-1,0,0,0
1,178,180,144,4,0,0,22,0,0,0,-1--1--1,,1|(2270,308)|
1,179,180,177,100,0,0,22,0,0,0,-1--1--1,,1|(2270,272)|
11,180,48,2270,290,8,6,33,3,0,0,4,0,0,0
10,181,hiring 39,2308,290,32,10,40,131,0,0,-1,0,0,0
12,182,48,2522,256,10,8,0,3,0,0,-1,0,0,0
1,183,185,145,4,0,0,22,0,0,0,-1--1--1,,1|(2522,313)|
1,184,185,182,100,0,0,22,0,0,0,-1--1--1,,1|(2522,275)|
11,185,48,2522,293,8,6,33,3,0,0,4,0,0,0
10,186,hiring 40,2578,293,32,10,40,131,0,0,-1,0,0,0
10,187,hiring ratio 36 data,1463,244,50,18,8,3,0,0,0,0,0,0
10,188,hiring ratio 37 data,1698,251,50,18,8,3,0,0,0,0,0,0
10,189,hiring ratio 38 data,1947,251,50,18,8,3,0,0,0,0,0,0
10,190,hiring ratio 39 data,2174,251,50,18,8,3,0,0,0,0,0,0
10,191,hiring ratio 40 data,2417,246,50,18,8,3,0,0,0,0,0,0
1,192,187,165,0,0,0,0,0,64,0,-1--1--1,,1|(1502,269)|
1,193,188,170,0,0,0,0,0,64,0,-1--1--1,,1|(1735,270)|
1,194,189,175,0,0,0,0,0,64,0,-1--1--1,,1|(1983,272)|
1,195,190,180,0,0,0,0,0,64,0,-1--1--1,,1|(2233,274)|
1,196,191,185,0,0,0,0,0,64,0,-1--1--1,,1|(2479,273)|
12,197,48,1526,469,10,8,0,3,0,0,-1,0,0,0
1,198,200,197,4,0,0,22,0,0,0,-1--1--1,,1|(1523,440)|
1,199,200,141,100,0,0,22,0,0,0,-1--1--1,,1|(1523,386)|
11,200,48,1523,413,8,6,33,3,0,0,4,0,0,0
10,201,attrition 36,1570,413,39,10,40,131,0,0,-1,0,0,0
12,202,48,1789,477,10,8,0,3,0,0,-1,0,0,0
1,203,205,202,4,0,0,22,0,0,0,-1--1--1,,1|(1784,445)|
1,204,205,142,100,0,0,22,0,0,0,-1--1--1,,1|(1784,388)|
11,205,48,1784,415,8,6,33,3,0,0,4,0,0,0
10,206,attrition 37,1837,415,45,11,40,131,0,0,-1,0,0,0
12,207,48,2003,473,10,8,0,3,0,0,-1,0,0,0
1,208,210,207,4,0,0,22,0,0,0,-1--1--1,,1|(2003,443)|
1,209,210,143,100,0,0,22,0,0,0,-1--1--1,,1|(2003,387)|
11,210,48,2003,415,8,6,33,3,0,0,4,0,0,0
10,211,attrition 38,2044,415,39,10,40,131,0,0,-1,0,0,0
12,212,48,2265,455,10,8,0,3,0,0,-1,0,0,0
1,213,215,212,4,0,0,22,0,0,0,-1--1--1,,1|(2265,428)|
1,214,215,144,100,0,0,22,0,0,0,-1--1--1,,1|(2265,379)|
11,215,48,2265,404,8,6,33,3,0,0,4,0,0,0
10,216,attrition 39,2309,404,39,10,40,131,0,0,-1,0,0,0
12,217,48,2517,456,10,8,0,3,0,0,-1,0,0,0
1,218,220,217,4,0,0,22,0,0,0,-1--1--1,,1|(2517,430)|
1,219,220,145,100,0,0,22,0,0,0,-1--1--1,,1|(2517,384)|
11,220,48,2517,407,8,6,33,3,0,0,4,0,0,0
10,221,attrition 40,2580,407,39,10,40,3,0,0,-1,0,0,0
1,222,141,201,1,0,0,0,0,64,0,-1--1--1,,1|(1586,377)|
1,223,142,206,1,0,0,0,0,64,0,-1--1--1,,1|(1822,387)|
1,224,143,211,1,0,0,0,0,64,0,-1--1--1,,1|(2062,373)|
1,225,144,216,1,0,0,0,0,64,0,-1--1--1,,1|(2325,369)|
1,226,145,221,1,0,0,0,0,64,0,-1--1--1,,1|(2580,371)|
10,227,Fractional attrition 36,1432,471,39,18,8,3,0,0,0,0,0,0
10,228,Fractional attrition 37,1696,472,39,18,8,3,0,0,0,0,0,0
10,229,Fractional attrition 38,1934,480,39,18,8,3,0,0,0,0,0,0
10,230,Fractional attrition 39,2201,478,39,18,8,3,0,0,0,0,0,0
10,231,Fractional attrition 40,2431,479,39,18,8,3,0,0,0,0,0,0
1,232,227,200,0,0,0,0,0,64,0,-1--1--1,,1|(1481,439)|
1,233,228,205,0,0,0,0,0,64,0,-1--1--1,,1|(1743,440)|
1,234,229,210,0,0,0,0,0,64,0,-1--1--1,,1|(1969,446)|
1,235,230,215,0,0,0,0,0,64,0,-1--1--1,,1|(2232,440)|
1,236,231,220,0,0,0,0,0,64,0,-1--1--1,,1|(2475,441)|
1,237,141,148,1,0,0,0,0,64,0,-1--1--1,,1|(1604,315)|
1,238,142,152,1,0,0,0,0,64,0,-1--1--1,,1|(1842,324)|
1,239,143,156,1,0,0,0,0,64,0,-1--1--1,,1|(2083,317)|
1,240,144,160,1,0,0,0,0,64,0,-1--1--1,,1|(2345,313)|
10,241,Normal fractional attrition 36,1367,559,62,18,8,3,0,0,0,0,0,0
10,242,Normal fractional attrition 37,1631,560,62,18,8,3,0,0,0,0,0,0
10,243,Normal fractional attrition 38,1869,568,62,18,8,3,0,0,0,0,0,0
10,244,Normal fractional attrition 39,2136,566,62,18,8,3,0,0,0,0,0,0
10,245,Normal fractional attrition 40,2366,566,62,18,8,3,0,0,0,0,0,0
1,246,241,227,0,0,0,0,0,64,0,-1--1--1,,1|(1394,520)|
1,247,242,228,0,0,0,0,0,64,0,-1--1--1,,1|(1658,521)|
1,248,243,229,0,0,0,0,0,64,0,-1--1--1,,1|(1896,529)|
1,249,244,230,0,0,0,0,0,64,0,-1--1--1,,1|(2163,527)|
1,250,245,231,0,0,0,0,0,64,0,-1--1--1,,1|(2393,528)|
1,251,253,141,4,0,0,22,0,0,0,-1--1--1,,1|(1457,340)|
1,252,253,5,100,0,0,22,0,0,0,-1--1--1,,1|(1390,340)|
11,253,5404,1424,340,6,8,34,3,0,0,1,0,0,0
10,254,Aging 35,1424,359,34,10,40,3,0,0,-1,0,0,0
1,255,5,254,1,0,0,0,0,64,0,-1--1--1,,1|(1391,313)|
10,256,N41,2696,350,40,20,3,3,0,0,0,0,0,0
10,257,N42,2940,352,40,20,3,3,0,0,0,0,0,0
10,258,N43,3179,350,40,20,3,3,0,0,0,0,0,0
10,259,N44,3439,345,40,20,3,3,0,0,0,0,0,0
10,260,N45,3688,351,40,20,3,131,0,0,0,0,0,0
1,261,263,257,4,0,0,22,0,0,0,-1--1--1,,1|(2864,350)|
1,262,263,256,100,0,0,22,0,0,0,-1--1--1,,1|(2776,350)|
11,263,1804,2822,350,6,8,34,3,0,0,1,0,0,0
10,264,Aging 41,2822,368,34,10,40,3,0,0,-1,0,0,0
1,265,267,258,4,0,0,22,0,0,0,-1--1--1,,1|(3104,350)|
1,266,267,257,100,0,0,22,0,0,0,-1--1--1,,1|(3019,350)|
11,267,2684,3064,350,6,8,34,3,0,0,1,0,0,0
10,268,Aging 42,3064,368,34,10,40,3,0,0,-1,0,0,0
1,269,271,259,4,0,0,22,0,0,0,-1--1--1,,1|(3362,347)|
1,270,271,258,100,0,0,22,0,0,0,-1--1--1,,1|(3266,347)|
11,271,2732,3320,347,6,8,34,3,0,0,1,0,0,0
10,272,Agining 43,3320,366,40,10,40,3,0,0,-1,0,0,0
1,273,275,260,4,0,0,22,0,0,0,-1--1--1,,1|(3613,345)|
1,274,275,259,100,0,0,22,0,0,0,-1--1--1,,1|(3523,345)|
11,275,3356,3573,345,6,8,34,3,0,0,1,0,0,0
10,276,Againg 44,3573,364,38,10,40,3,0,0,-1,0,0,0
12,277,48,2710,244,10,8,0,3,0,0,-1,0,0,0
1,278,280,256,4,0,0,22,0,0,0,-1--1--1,,1|(2705,315)|
1,279,280,277,100,0,0,22,0,0,0,-1--1--1,,1|(2705,270)|
11,280,48,2705,295,8,6,33,3,0,0,4,0,0,0
10,281,hiring 41,2747,295,32,10,40,131,0,0,-1,0,0,0
12,282,48,2936,250,10,8,0,3,0,0,-1,0,0,0
1,283,285,257,4,0,0,22,0,0,0,-1--1--1,,1|(2930,312)|
1,284,285,282,100,0,0,22,0,0,0,-1--1--1,,1|(2930,269)|
11,285,48,2930,287,8,6,33,3,0,0,4,0,0,0
10,286,hiring 42,2966,287,32,10,40,131,0,0,-1,0,0,0
12,287,48,3177,243,10,8,0,3,0,0,-1,0,0,0
1,288,290,258,4,0,0,22,0,0,0,-1--1--1,,1|(3180,313)|
1,289,290,287,100,0,0,22,0,0,0,-1--1--1,,1|(3180,268)|
11,290,48,3180,291,8,6,33,3,0,0,4,0,0,0
10,291,hiring 43,3216,291,32,10,40,131,0,0,-1,0,0,0
12,292,48,3441,256,10,8,0,3,0,0,-1,0,0,0
1,293,295,259,4,0,0,22,0,0,0,-1--1--1,,1|(3441,312)|
1,294,295,292,100,0,0,22,0,0,0,-1--1--1,,1|(3441,276)|
11,295,48,3441,294,8,6,33,3,0,0,4,0,0,0
10,296,hiring 44,3479,294,32,10,40,131,0,0,-1,0,0,0
12,297,48,3693,260,10,8,0,3,0,0,-1,0,0,0
1,298,300,260,4,0,0,22,0,0,0,-1--1--1,,1|(3693,317)|
1,299,300,297,100,0,0,22,0,0,0,-1--1--1,,1|(3693,279)|
11,300,48,3693,297,8,6,33,3,0,0,4,0,0,0
10,301,hiring 45,3749,297,32,10,40,131,0,0,-1,0,0,0
10,302,hiring ratio 41 data,2634,248,50,18,8,3,0,0,0,0,0,0
10,303,hiring ratio 42 data,2869,255,50,18,8,3,0,0,0,0,0,0
10,304,hiring ratio 43 data,3118,255,50,18,8,3,0,0,0,0,0,0
10,305,hiring ratio 44 data,3345,255,50,18,8,3,0,0,0,0,0,0
10,306,hiring ratio 45 data,3588,250,50,18,8,3,0,0,0,0,0,0
1,307,302,280,0,0,0,0,0,64,0,-1--1--1,,1|(2673,273)|
1,308,303,285,0,0,0,0,0,64,0,-1--1--1,,1|(2906,274)|
1,309,304,290,0,0,0,0,0,64,0,-1--1--1,,1|(3154,276)|
1,310,305,295,0,0,0,0,0,64,0,-1--1--1,,1|(3404,278)|
1,311,306,300,0,0,0,0,0,64,0,-1--1--1,,1|(3650,277)|
12,312,48,2697,473,10,8,0,3,0,0,-1,0,0,0
1,313,315,312,4,0,0,22,0,0,0,-1--1--1,,1|(2697,444)|
1,314,315,256,100,0,0,22,0,0,0,-1--1--1,,1|(2697,390)|
11,315,48,2697,417,8,6,33,3,0,0,4,0,0,0
10,316,attrition 41,2733,417,39,10,40,131,0,0,-1,0,0,0
12,317,48,2936,477,10,8,0,3,0,0,-1,0,0,0
1,318,320,317,4,0,0,22,0,0,0,-1--1--1,,1|(2936,447)|
1,319,320,257,100,0,0,22,0,0,0,-1--1--1,,1|(2936,393)|
11,320,48,2936,420,8,6,33,3,0,0,4,0,0,0
10,321,attrition 42,2973,420,39,10,40,131,0,0,-1,0,0,0
12,322,48,3174,477,10,8,0,3,0,0,-1,0,0,0
1,323,325,322,4,0,0,22,0,0,0,-1--1--1,,1|(3174,447)|
1,324,325,258,100,0,0,22,0,0,0,-1--1--1,,1|(3174,391)|
11,325,48,3174,419,8,6,33,3,0,0,4,0,0,0
10,326,attrition 43,3215,419,39,10,40,131,0,0,-1,0,0,0
12,327,48,3436,459,10,8,0,3,0,0,-1,0,0,0
1,328,330,327,4,0,0,22,0,0,0,-1--1--1,,1|(3436,432)|
1,329,330,259,100,0,0,22,0,0,0,-1--1--1,,1|(3436,383)|
11,330,48,3436,408,8,6,33,3,0,0,4,0,0,0
10,331,attrition 44,3480,408,39,10,40,131,0,0,-1,0,0,0
12,332,48,3688,460,10,8,0,3,0,0,-1,0,0,0
1,333,335,332,4,0,0,22,0,0,0,-1--1--1,,1|(3688,434)|
1,334,335,260,100,0,0,22,0,0,0,-1--1--1,,1|(3688,388)|
11,335,48,3688,411,8,6,33,3,0,0,4,0,0,0
10,336,attrition 45,3751,411,39,10,40,3,0,0,-1,0,0,0
1,337,256,316,1,0,0,0,0,64,0,-1--1--1,,1|(2750,385)|
1,338,257,321,1,0,0,0,0,64,0,-1--1--1,,1|(2993,391)|
1,339,258,326,1,0,0,0,0,64,0,-1--1--1,,1|(3233,377)|
1,340,259,331,1,0,0,0,0,64,0,-1--1--1,,1|(3496,373)|
1,341,260,336,1,0,0,0,0,64,0,-1--1--1,,1|(3751,375)|
10,342,Fractional attrition 41,2603,475,39,18,8,3,0,0,0,0,0,0
10,343,Fractional attrition 42,2867,476,39,18,8,3,0,0,0,0,0,0
10,344,Fractional attrition 43,3105,484,39,18,8,3,0,0,0,0,0,0
10,345,Fractional attrition 44,3372,482,39,18,8,3,0,0,0,0,0,0
10,346,Fractional attrition 45,3602,483,39,18,8,3,0,0,0,0,0,0
1,347,342,315,0,0,0,0,0,64,0,-1--1--1,,1|(2654,442)|
1,348,343,320,0,0,0,0,0,64,0,-1--1--1,,1|(2903,446)|
1,349,344,325,0,0,0,0,0,64,0,-1--1--1,,1|(3140,450)|
1,350,345,330,0,0,0,0,0,64,0,-1--1--1,,1|(3403,444)|
1,351,346,335,0,0,0,0,0,64,0,-1--1--1,,1|(3646,445)|
1,352,256,263,1,0,0,0,0,64,0,-1--1--1,,1|(2775,319)|
1,353,257,267,1,0,0,0,0,64,0,-1--1--1,,1|(3013,328)|
1,354,258,271,1,0,0,0,0,64,0,-1--1--1,,1|(3254,321)|
1,355,259,275,1,0,0,0,0,64,0,-1--1--1,,1|(3516,317)|
10,356,Normal fractional attrition 41,2538,563,62,18,8,3,0,0,0,0,0,0
10,357,Normal fractional attrition 42,2802,564,62,18,8,3,0,0,0,0,0,0
10,358,Normal fractional attrition 43,3040,572,62,18,8,3,0,0,0,0,0,0
10,359,Normal fractional attrition 44,3307,570,62,18,8,3,0,0,0,0,0,0
10,360,Normal fractional attrition 45,3537,570,62,18,8,3,0,0,0,0,0,0
1,361,356,342,0,0,0,0,0,64,0,-1--1--1,,1|(2565,524)|
1,362,357,343,0,0,0,0,0,64,0,-1--1--1,,1|(2829,525)|
1,363,358,344,0,0,0,0,0,64,0,-1--1--1,,1|(3067,533)|
1,364,359,345,0,0,0,0,0,64,0,-1--1--1,,1|(3334,531)|
1,365,360,346,0,0,0,0,0,64,0,-1--1--1,,1|(3564,532)|
10,366,N46,3890,362,40,20,3,3,0,0,0,0,0,0
10,367,N47,4134,364,40,20,3,3,0,0,0,0,0,0
10,368,N48,4373,362,40,20,3,3,0,0,0,0,0,0
10,369,N49,4633,357,40,20,3,3,0,0,0,0,0,0
10,370,N50,4882,363,40,20,3,131,0,0,0,0,0,0
1,371,373,367,4,0,0,22,0,0,0,-1--1--1,,1|(4058,362)|
1,372,373,366,100,0,0,22,0,0,0,-1--1--1,,1|(3970,362)|
11,373,2908,4016,362,6,8,34,3,0,0,1,0,0,0
10,374,Aging 46,4016,380,34,10,40,3,0,0,-1,0,0,0
1,375,377,368,4,0,0,22,0,0,0,-1--1--1,,1|(4298,362)|
1,376,377,367,100,0,0,22,0,0,0,-1--1--1,,1|(4213,362)|
11,377,2796,4258,362,6,8,34,3,0,0,1,0,0,0
10,378,Aging 47,4258,380,34,10,40,3,0,0,-1,0,0,0
1,379,381,369,4,0,0,22,0,0,0,-1--1--1,,1|(4556,359)|
1,380,381,368,100,0,0,22,0,0,0,-1--1--1,,1|(4460,359)|
11,381,2844,4514,359,6,8,34,3,0,0,1,0,0,0
10,382,Agining 48,4514,378,40,10,40,3,0,0,-1,0,0,0
1,383,385,370,4,0,0,22,0,0,0,-1--1--1,,1|(4807,357)|
1,384,385,369,100,0,0,22,0,0,0,-1--1--1,,1|(4717,357)|
11,385,3404,4767,357,6,8,34,3,0,0,1,0,0,0
10,386,Againg 49,4767,376,38,10,40,3,0,0,-1,0,0,0
12,387,48,3904,256,10,8,0,3,0,0,-1,0,0,0
1,388,390,366,4,0,0,22,0,0,0,-1--1--1,,1|(3899,327)|
1,389,390,387,100,0,0,22,0,0,0,-1--1--1,,1|(3899,282)|
11,390,48,3899,307,8,6,33,3,0,0,4,0,0,0
10,391,hiring 46,3941,307,32,10,40,131,0,0,-1,0,0,0
12,392,48,4130,262,10,8,0,3,0,0,-1,0,0,0
1,393,395,367,4,0,0,22,0,0,0,-1--1--1,,1|(4124,324)|
1,394,395,392,100,0,0,22,0,0,0,-1--1--1,,1|(4124,281)|
11,395,48,4124,299,8,6,33,3,0,0,4,0,0,0
10,396,hiring 47,4160,299,32,10,40,131,0,0,-1,0,0,0
12,397,48,4371,255,10,8,0,3,0,0,-1,0,0,0
1,398,400,368,4,0,0,22,0,0,0,-1--1--1,,1|(4374,325)|
1,399,400,397,100,0,0,22,0,0,0,-1--1--1,,1|(4374,280)|
11,400,48,4374,303,8,6,33,3,0,0,4,0,0,0
10,401,hiring 48,4410,303,32,10,40,131,0,0,-1,0,0,0
12,402,48,4635,268,10,8,0,3,0,0,-1,0,0,0
1,403,405,369,4,0,0,22,0,0,0,-1--1--1,,1|(4635,324)|
1,404,405,402,100,0,0,22,0,0,0,-1--1--1,,1|(4635,288)|
11,405,48,4635,306,8,6,33,3,0,0,4,0,0,0
10,406,hiring 49,4673,306,32,10,40,131,0,0,-1,0,0,0
12,407,48,4887,272,10,8,0,3,0,0,-1,0,0,0
1,408,410,370,4,0,0,22,0,0,0,-1--1--1,,1|(4887,329)|
1,409,410,407,100,0,0,22,0,0,0,-1--1--1,,1|(4887,291)|
11,410,48,4887,309,8,6,33,3,0,0,4,0,0,0
10,411,hiring 50,4943,309,32,10,40,131,0,0,-1,0,0,0
10,412,hiring ratio 46 data,3828,260,50,18,8,3,0,0,0,0,0,0
10,413,hiring ratio 47 data,4063,267,50,18,8,3,0,0,0,0,0,0
10,414,hiring ratio 48 data,4312,267,50,18,8,3,0,0,0,0,0,0
10,415,hiring ratio 49 data,4539,267,50,18,8,3,0,0,0,0,0,0
10,416,hiring ratio 50 data,4782,262,50,18,8,3,0,0,0,0,0,0
1,417,412,390,0,0,0,0,0,64,0,-1--1--1,,1|(3867,285)|
1,418,413,395,0,0,0,0,0,64,0,-1--1--1,,1|(4100,286)|
1,419,414,400,0,0,0,0,0,64,0,-1--1--1,,1|(4348,288)|
1,420,415,405,0,0,0,0,0,64,0,-1--1--1,,1|(4598,290)|
1,421,416,410,0,0,0,0,0,64,0,-1--1--1,,1|(4844,289)|
12,422,48,3891,485,10,8,0,3,0,0,-1,0,0,0
1,423,425,422,4,0,0,22,0,0,0,-1--1--1,,1|(3891,456)|
1,424,425,366,100,0,0,22,0,0,0,-1--1--1,,1|(3891,402)|
11,425,48,3891,429,8,6,33,3,0,0,4,0,0,0
10,426,attrition 46,3927,429,39,10,40,131,0,0,-1,0,0,0
12,427,48,4130,489,10,8,0,3,0,0,-1,0,0,0
1,428,430,427,4,0,0,22,0,0,0,-1--1--1,,1|(4130,459)|
1,429,430,367,100,0,0,22,0,0,0,-1--1--1,,1|(4130,405)|
11,430,48,4130,432,8,6,33,3,0,0,4,0,0,0
10,431,attrition 47,4167,432,39,10,40,131,0,0,-1,0,0,0
12,432,48,4368,489,10,8,0,3,0,0,-1,0,0,0
1,433,435,432,4,0,0,22,0,0,0,-1--1--1,,1|(4368,459)|
1,434,435,368,100,0,0,22,0,0,0,-1--1--1,,1|(4368,403)|
11,435,48,4368,431,8,6,33,3,0,0,4,0,0,0
10,436,attrition 48,4409,431,39,10,40,131,0,0,-1,0,0,0
12,437,48,4630,471,10,8,0,3,0,0,-1,0,0,0
1,438,440,437,4,0,0,22,0,0,0,-1--1--1,,1|(4630,444)|
1,439,440,369,100,0,0,22,0,0,0,-1--1--1,,1|(4630,395)|
11,440,48,4630,420,8,6,33,3,0,0,4,0,0,0
10,441,attrition 49,4674,420,39,10,40,131,0,0,-1,0,0,0
12,442,48,4882,472,10,8,0,3,0,0,-1,0,0,0
1,443,445,442,4,0,0,22,0,0,0,-1--1--1,,1|(4882,446)|
1,444,445,370,100,0,0,22,0,0,0,-1--1--1,,1|(4882,400)|
11,445,48,4882,423,8,6,33,3,0,0,4,0,0,0
10,446,attrition 50,4945,423,39,10,40,3,0,0,-1,0,0,0
1,447,366,426,1,0,0,0,0,64,0,-1--1--1,,1|(3944,397)|
1,448,367,431,1,0,0,0,0,64,0,-1--1--1,,1|(4187,403)|
1,449,368,436,1,0,0,0,0,64,0,-1--1--1,,1|(4427,389)|
1,450,369,441,1,0,0,0,0,64,0,-1--1--1,,1|(4690,385)|
1,451,370,446,1,0,0,0,0,64,0,-1--1--1,,1|(4945,387)|
10,452,Fractional attrition 46,3797,487,39,18,8,3,0,0,0,0,0,0
10,453,Fractional attrition 47,4061,488,39,18,8,3,0,0,0,0,0,0
10,454,Fractional attrition 48,4299,496,39,18,8,3,0,0,0,0,0,0
10,455,Fractional attrition 49,4566,494,39,18,8,3,0,0,0,0,0,0
10,456,Fractional attrition 50,4796,495,39,18,8,3,0,0,0,0,0,0
1,457,452,425,0,0,0,0,0,64,0,-1--1--1,,1|(3848,454)|
1,458,453,430,0,0,0,0,0,64,0,-1--1--1,,1|(4097,458)|
1,459,454,435,0,0,0,0,0,64,0,-1--1--1,,1|(4334,462)|
1,460,455,440,0,0,0,0,0,64,0,-1--1--1,,1|(4597,456)|
1,461,456,445,0,0,0,0,0,64,0,-1--1--1,,1|(4840,457)|
1,462,366,373,1,0,0,0,0,64,0,-1--1--1,,1|(3969,331)|
1,463,367,377,1,0,0,0,0,64,0,-1--1--1,,1|(4207,340)|
1,464,368,381,1,0,0,0,0,64,0,-1--1--1,,1|(4448,333)|
1,465,369,385,1,0,0,0,0,64,0,-1--1--1,,1|(4710,329)|
10,466,Normal fractional attrition 46,3732,575,62,18,8,3,0,0,0,0,0,0
10,467,Normal fractional attrition 47,3996,576,62,18,8,3,0,0,0,0,0,0
10,468,Normal fractional attrition 48,4234,584,62,18,8,3,0,0,0,0,0,0
10,469,Normal fractional attrition 49,4501,582,62,18,8,3,0,0,0,0,0,0
10,470,Normal fractional attrition 50,4731,582,62,18,8,3,0,0,0,0,0,0
1,471,466,452,0,0,0,0,0,64,0,-1--1--1,,1|(3759,536)|
1,472,467,453,0,0,0,0,0,64,0,-1--1--1,,1|(4023,537)|
1,473,468,454,0,0,0,0,0,64,0,-1--1--1,,1|(4261,545)|
1,474,469,455,0,0,0,0,0,64,0,-1--1--1,,1|(4528,543)|
1,475,470,456,0,0,0,0,0,64,0,-1--1--1,,1|(4758,544)|
1,476,478,366,4,0,0,22,0,0,0,-1--1--1,,1|(3822,356)|
1,477,478,260,100,0,0,22,0,0,0,-1--1--1,,1|(3755,356)|
11,478,5564,3789,356,6,8,34,3,0,0,1,0,0,0
10,479,Aging 45,3789,375,34,10,40,3,0,0,-1,0,0,0
1,480,260,479,1,0,0,0,0,64,0,-1--1--1,,1|(3756,329)|
1,481,483,256,4,0,0,22,0,0,0,-1--1--1,,1|(2634,348)|
1,482,483,145,100,0,0,22,0,0,0,-1--1--1,,1|(2578,348)|
11,483,1852,2606,348,6,8,34,3,0,0,1,0,0,0
10,484,Aging 40,2606,367,34,10,40,3,0,0,-1,0,0,0
1,485,145,484,1,0,0,0,0,64,0,-1--1--1,,1|(2589,325)|
10,486,N51,5067,366,40,20,3,3,0,0,0,0,0,0
10,487,N52,5311,368,40,20,3,3,0,0,0,0,0,0
10,488,N53,5550,366,40,20,3,3,0,0,0,0,0,0
10,489,N54,5810,361,40,20,3,3,0,0,0,0,0,0
10,490,N55,6059,367,40,20,3,131,0,0,0,0,0,0
1,491,493,487,4,0,0,22,0,0,0,-1--1--1,,1|(5235,366)|
1,492,493,486,100,0,0,22,0,0,0,-1--1--1,,1|(5147,366)|
11,493,444,5193,366,6,8,34,3,0,0,1,0,0,0
10,494,Aging 51,5193,384,34,10,40,3,0,0,-1,0,0,0
1,495,497,488,4,0,0,22,0,0,0,-1--1--1,,1|(5475,366)|
1,496,497,487,100,0,0,22,0,0,0,-1--1--1,,1|(5390,366)|
11,497,2940,5435,366,6,8,34,3,0,0,1,0,0,0
10,498,Aging 52,5435,384,34,10,40,3,0,0,-1,0,0,0
1,499,501,489,4,0,0,22,0,0,0,-1--1--1,,1|(5733,363)|
1,500,501,488,100,0,0,22,0,0,0,-1--1--1,,1|(5637,363)|
11,501,284,5691,363,6,8,34,3,0,0,1,0,0,0
10,502,Agining 53,5691,382,40,10,40,3,0,0,-1,0,0,0
1,503,505,490,4,0,0,22,0,0,0,-1--1--1,,1|(5984,361)|
1,504,505,489,100,0,0,22,0,0,0,-1--1--1,,1|(5894,361)|
11,505,316,5944,361,6,8,34,3,0,0,1,0,0,0
10,506,Againg 54,5944,380,38,10,40,3,0,0,-1,0,0,0
12,507,48,5081,260,10,8,0,3,0,0,-1,0,0,0
1,508,510,486,4,0,0,22,0,0,0,-1--1--1,,1|(5076,331)|
1,509,510,507,100,0,0,22,0,0,0,-1--1--1,,1|(5076,286)|
11,510,48,5076,311,8,6,33,3,0,0,4,0,0,0
10,511,hiring 51,5118,311,32,10,40,131,0,0,-1,0,0,0
12,512,48,5307,266,10,8,0,3,0,0,-1,0,0,0
1,513,515,487,4,0,0,22,0,0,0,-1--1--1,,1|(5301,328)|
1,514,515,512,100,0,0,22,0,0,0,-1--1--1,,1|(5301,285)|
11,515,48,5301,303,8,6,33,3,0,0,4,0,0,0
10,516,hiring 52,5337,303,32,10,40,131,0,0,-1,0,0,0
12,517,48,5548,259,10,8,0,3,0,0,-1,0,0,0
1,518,520,488,4,0,0,22,0,0,0,-1--1--1,,1|(5551,329)|
1,519,520,517,100,0,0,22,0,0,0,-1--1--1,,1|(5551,284)|
11,520,48,5551,307,8,6,33,3,0,0,4,0,0,0
10,521,hiring 53,5587,307,32,10,40,131,0,0,-1,0,0,0
12,522,48,5812,272,10,8,0,3,0,0,-1,0,0,0
1,523,525,489,4,0,0,22,0,0,0,-1--1--1,,1|(5812,328)|
1,524,525,522,100,0,0,22,0,0,0,-1--1--1,,1|(5812,292)|
11,525,48,5812,310,8,6,33,3,0,0,4,0,0,0
10,526,hiring 54,5850,310,32,10,40,131,0,0,-1,0,0,0
12,527,48,6064,276,10,8,0,3,0,0,-1,0,0,0
1,528,530,490,4,0,0,22,0,0,0,-1--1--1,,1|(6064,333)|
1,529,530,527,100,0,0,22,0,0,0,-1--1--1,,1|(6064,295)|
11,530,48,6064,313,8,6,33,3,0,0,4,0,0,0
10,531,hiring 55,6120,313,32,10,40,131,0,0,-1,0,0,0
10,532,hiring ratio 51 data,5005,264,50,18,8,3,0,0,0,0,0,0
10,533,hiring ratio 52 data,5240,271,50,18,8,3,0,0,0,0,0,0
10,534,hiring ratio 53 data,5489,271,50,18,8,3,0,0,0,0,0,0
10,535,hiring ratio 54 data,5716,271,50,18,8,3,0,0,0,0,0,0
10,536,hiring ratio 55 data,5959,266,50,18,8,3,0,0,0,0,0,0
1,537,532,510,0,0,0,0,0,64,0,-1--1--1,,1|(5044,289)|
1,538,533,515,0,0,0,0,0,64,0,-1--1--1,,1|(5277,290)|
1,539,534,520,0,0,0,0,0,64,0,-1--1--1,,1|(5525,292)|
1,540,535,525,0,0,0,0,0,64,0,-1--1--1,,1|(5775,294)|
1,541,536,530,0,0,0,0,0,64,0,-1--1--1,,1|(6021,293)|
12,542,48,5068,489,10,8,0,3,0,0,-1,0,0,0
1,543,545,542,4,0,0,22,0,0,0,-1--1--1,,1|(5068,460)|
1,544,545,486,100,0,0,22,0,0,0,-1--1--1,,1|(5068,406)|
11,545,48,5068,433,8,6,33,3,0,0,4,0,0,0
10,546,attrition 51,5104,433,39,10,40,131,0,0,-1,0,0,0
12,547,48,5307,493,10,8,0,3,0,0,-1,0,0,0
1,548,550,547,4,0,0,22,0,0,0,-1--1--1,,1|(5307,463)|
1,549,550,487,100,0,0,22,0,0,0,-1--1--1,,1|(5307,409)|
11,550,48,5307,436,8,6,33,3,0,0,4,0,0,0
10,551,attrition 52,5344,436,39,10,40,131,0,0,-1,0,0,0
12,552,48,5545,493,10,8,0,3,0,0,-1,0,0,0
1,553,555,552,4,0,0,22,0,0,0,-1--1--1,,1|(5545,463)|
1,554,555,488,100,0,0,22,0,0,0,-1--1--1,,1|(5545,407)|
11,555,48,5545,435,8,6,33,3,0,0,4,0,0,0
10,556,attrition 53,5586,435,39,10,40,131,0,0,-1,0,0,0
12,557,48,5807,475,10,8,0,3,0,0,-1,0,0,0
1,558,560,557,4,0,0,22,0,0,0,-1--1--1,,1|(5807,448)|
1,559,560,489,100,0,0,22,0,0,0,-1--1--1,,1|(5807,399)|
11,560,48,5807,424,8,6,33,3,0,0,4,0,0,0
10,561,attrition 54,5851,424,39,10,40,131,0,0,-1,0,0,0
12,562,48,6059,476,10,8,0,3,0,0,-1,0,0,0
1,563,565,562,4,0,0,22,0,0,0,-1--1--1,,1|(6059,450)|
1,564,565,490,100,0,0,22,0,0,0,-1--1--1,,1|(6059,404)|
11,565,48,6059,427,8,6,33,3,0,0,4,0,0,0
10,566,attrition 55,6122,427,39,10,40,3,0,0,-1,0,0,0
1,567,486,546,1,0,0,0,0,64,0,-1--1--1,,1|(5121,401)|
1,568,487,551,1,0,0,0,0,64,0,-1--1--1,,1|(5364,407)|
1,569,488,556,1,0,0,0,0,64,0,-1--1--1,,1|(5604,393)|
1,570,489,561,1,0,0,0,0,64,0,-1--1--1,,1|(5867,389)|
1,571,490,566,1,0,0,0,0,64,0,-1--1--1,,1|(6122,391)|
10,572,Fractional attrition 51,4974,491,39,18,8,3,0,0,0,0,0,0
10,573,Fractional attrition 52,5238,492,39,18,8,3,0,0,0,0,0,0
10,574,Fractional attrition 53,5476,500,39,18,8,3,0,0,0,0,0,0
10,575,Fractional attrition 54,5743,498,39,18,8,3,0,0,0,0,0,0
10,576,Fractional attrition 55,5973,499,39,18,8,3,0,0,0,0,0,0
1,577,572,545,0,0,0,0,0,64,0,-1--1--1,,1|(5025,458)|
1,578,573,550,0,0,0,0,0,64,0,-1--1--1,,1|(5274,462)|
1,579,574,555,0,0,0,0,0,64,0,-1--1--1,,1|(5511,466)|
1,580,575,560,0,0,0,0,0,64,0,-1--1--1,,1|(5774,460)|
1,581,576,565,0,0,0,0,0,64,0,-1--1--1,,1|(6017,461)|
1,582,486,493,1,0,0,0,0,64,0,-1--1--1,,1|(5146,335)|
1,583,487,497,1,0,0,0,0,64,0,-1--1--1,,1|(5384,344)|
1,584,488,501,1,0,0,0,0,64,0,-1--1--1,,1|(5625,337)|
1,585,489,505,1,0,0,0,0,64,0,-1--1--1,,1|(5887,333)|
10,586,Normal fractional attrition 51,4909,579,62,18,8,3,0,0,0,0,0,0
10,587,Normal fractional attrition 52,5173,580,62,18,8,3,0,0,0,0,0,0
10,588,Normal fractional attrition 53,5411,588,62,18,8,3,0,0,0,0,0,0
10,589,Normal fractional attrition 54,5678,586,62,18,8,3,0,0,0,0,0,0
10,590,Normal fractional attrition 55,5908,586,62,18,8,3,0,0,0,0,0,0
1,591,586,572,0,0,0,0,0,64,0,-1--1--1,,1|(4936,540)|
1,592,587,573,0,0,0,0,0,64,0,-1--1--1,,1|(5200,541)|
1,593,588,574,0,0,0,0,0,64,0,-1--1--1,,1|(5438,549)|
1,594,589,575,0,0,0,0,0,64,0,-1--1--1,,1|(5705,547)|
1,595,590,576,0,0,0,0,0,64,0,-1--1--1,,1|(5935,548)|
10,596,N56,6261,378,40,20,3,3,0,0,0,0,0,0
10,597,N57,6505,380,40,20,3,3,0,0,0,0,0,0
10,598,N58,6744,378,40,20,3,3,0,0,0,0,0,0
10,599,N59,7004,373,40,20,3,3,0,0,0,0,0,0
10,600,N60,7253,379,40,20,3,131,0,0,0,0,0,0
1,601,603,597,4,0,0,22,0,0,0,-1--1--1,,1|(6429,378)|
1,602,603,596,100,0,0,22,0,0,0,-1--1--1,,1|(6341,378)|
11,603,844,6387,378,6,8,34,3,0,0,1,0,0,0
10,604,Aging 56,6387,396,34,10,40,3,0,0,-1,0,0,0
1,605,607,599,4,0,0,22,0,0,0,-1--1--1,,1|(6927,375)|
1,606,607,598,100,0,0,22,0,0,0,-1--1--1,,1|(6831,375)|
11,607,556,6885,375,6,8,34,3,0,0,1,0,0,0
10,608,Agining 58,6885,394,40,10,40,3,0,0,-1,0,0,0
1,609,611,600,4,0,0,22,0,0,0,-1--1--1,,1|(7178,373)|
1,610,611,599,100,0,0,22,0,0,0,-1--1--1,,1|(7088,373)|
11,611,716,7138,373,6,8,34,3,0,0,1,0,0,0
10,612,Againg 59,7138,392,38,10,40,3,0,0,-1,0,0,0
12,613,48,6275,272,10,8,0,3,0,0,-1,0,0,0
1,614,616,596,4,0,0,22,0,0,0,-1--1--1,,1|(6270,343)|
1,615,616,613,100,0,0,22,0,0,0,-1--1--1,,1|(6270,298)|
11,616,48,6270,323,8,6,33,3,0,0,4,0,0,0
10,617,hiring 56,6312,323,32,10,40,131,0,0,-1,0,0,0
12,618,48,6501,278,10,8,0,3,0,0,-1,0,0,0
1,619,621,597,4,0,0,22,0,0,0,-1--1--1,,1|(6495,340)|
1,620,621,618,100,0,0,22,0,0,0,-1--1--1,,1|(6495,297)|
11,621,48,6495,315,8,6,33,3,0,0,4,0,0,0
10,622,hiring 57,6531,315,32,10,40,131,0,0,-1,0,0,0
12,623,48,6742,271,10,8,0,3,0,0,-1,0,0,0
1,624,626,598,4,0,0,22,0,0,0,-1--1--1,,1|(6745,341)|
1,625,626,623,100,0,0,22,0,0,0,-1--1--1,,1|(6745,296)|
11,626,48,6745,319,8,6,33,3,0,0,4,0,0,0
10,627,hiring 58,6781,319,32,10,40,131,0,0,-1,0,0,0
12,628,48,7006,284,10,8,0,3,0,0,-1,0,0,0
1,629,631,599,4,0,0,22,0,0,0,-1--1--1,,1|(7006,340)|
1,630,631,628,100,0,0,22,0,0,0,-1--1--1,,1|(7006,304)|
11,631,48,7006,322,8,6,33,3,0,0,4,0,0,0
10,632,hiring 59,7044,322,32,10,40,131,0,0,-1,0,0,0
12,633,48,7258,288,10,8,0,3,0,0,-1,0,0,0
1,634,636,600,4,0,0,22,0,0,0,-1--1--1,,1|(7258,345)|
1,635,636,633,100,0,0,22,0,0,0,-1--1--1,,1|(7258,307)|
11,636,48,7258,325,8,6,33,3,0,0,4,0,0,0
10,637,hiring 60,7314,325,32,10,40,131,0,0,-1,0,0,0
10,638,hiring ratio 56 data,6199,276,50,18,8,3,0,0,0,0,0,0
10,639,hiring ratio 57 data,6434,283,50,18,8,3,0,0,0,0,0,0
10,640,hiring ratio 58 data,6683,283,50,18,8,3,0,0,0,0,0,0
10,641,hiring ratio 59 data,6910,283,50,18,8,3,0,0,0,0,0,0
10,642,hiring ratio 60 data,7153,278,50,18,8,3,0,0,0,0,0,0
1,643,638,616,0,0,0,0,0,64,0,-1--1--1,,1|(6238,301)|
1,644,639,621,0,0,0,0,0,64,0,-1--1--1,,1|(6471,302)|
1,645,640,626,0,0,0,0,0,64,0,-1--1--1,,1|(6719,304)|
1,646,641,631,0,0,0,0,0,64,0,-1--1--1,,1|(6969,306)|
1,647,642,636,0,0,0,0,0,64,0,-1--1--1,,1|(7215,305)|
12,648,48,6262,501,10,8,0,3,0,0,-1,0,0,0
1,649,651,648,4,0,0,22,0,0,0,-1--1--1,,1|(6262,472)|
1,650,651,596,100,0,0,22,0,0,0,-1--1--1,,1|(6262,418)|
11,651,48,6262,445,8,6,33,3,0,0,4,0,0,0
10,652,attrition 56,6298,445,39,10,40,131,0,0,-1,0,0,0
12,653,48,6501,505,10,8,0,3,0,0,-1,0,0,0
1,654,656,653,4,0,0,22,0,0,0,-1--1--1,,1|(6501,475)|
1,655,656,597,100,0,0,22,0,0,0,-1--1--1,,1|(6501,421)|
11,656,48,6501,448,8,6,33,3,0,0,4,0,0,0
10,657,attrition 57,6538,448,39,10,40,131,0,0,-1,0,0,0
12,658,48,6739,505,10,8,0,3,0,0,-1,0,0,0
1,659,661,658,4,0,0,22,0,0,0,-1--1--1,,1|(6739,475)|
1,660,661,598,100,0,0,22,0,0,0,-1--1--1,,1|(6739,419)|
11,661,48,6739,447,8,6,33,3,0,0,4,0,0,0
10,662,attrition 58,6780,447,39,10,40,131,0,0,-1,0,0,0
12,663,48,7001,487,10,8,0,3,0,0,-1,0,0,0
1,664,666,663,4,0,0,22,0,0,0,-1--1--1,,1|(7001,460)|
1,665,666,599,100,0,0,22,0,0,0,-1--1--1,,1|(7001,411)|
11,666,48,7001,436,8,6,33,3,0,0,4,0,0,0
10,667,attrition 59,7045,436,39,10,40,131,0,0,-1,0,0,0
12,668,48,7253,488,10,8,0,3,0,0,-1,0,0,0
1,669,671,668,4,0,0,22,0,0,0,-1--1--1,,1|(7253,462)|
1,670,671,600,100,0,0,22,0,0,0,-1--1--1,,1|(7253,416)|
11,671,48,7253,439,8,6,33,3,0,0,4,0,0,0
10,672,attrition 60,7316,439,39,10,40,3,0,0,-1,0,0,0
1,673,596,652,1,0,0,0,0,64,0,-1--1--1,,1|(6315,413)|
1,674,597,657,1,0,0,0,0,64,0,-1--1--1,,1|(6558,419)|
1,675,598,662,1,0,0,0,0,64,0,-1--1--1,,1|(6798,405)|
1,676,599,667,1,0,0,0,0,64,0,-1--1--1,,1|(7061,401)|
1,677,600,672,1,0,0,0,0,64,0,-1--1--1,,1|(7316,403)|
10,678,Fractional attrition 56,6168,503,39,18,8,3,0,0,0,0,0,0
10,679,Fractional attrition 57,6432,504,39,18,8,3,0,0,0,0,0,0
10,680,Fractional attrition 58,6670,512,39,18,8,3,0,0,0,0,0,0
10,681,Fractional attrition 59,6937,510,39,18,8,3,0,0,0,0,0,0
10,682,Fractional attrition 60,7167,511,39,18,8,3,0,0,0,0,0,0
1,683,678,651,0,0,0,0,0,64,0,-1--1--1,,1|(6219,470)|
1,684,679,656,0,0,0,0,0,64,0,-1--1--1,,1|(6468,474)|
1,685,680,661,0,0,0,0,0,64,0,-1--1--1,,1|(6705,478)|
1,686,681,666,0,0,0,0,0,64,0,-1--1--1,,1|(6968,472)|
1,687,682,671,0,0,0,0,0,64,0,-1--1--1,,1|(7211,473)|
1,688,596,603,1,0,0,0,0,64,0,-1--1--1,,1|(6340,347)|
1,689,598,607,1,0,0,0,0,64,0,-1--1--1,,1|(6819,349)|
1,690,599,611,1,0,0,0,0,64,0,-1--1--1,,1|(7081,345)|
10,691,Normal fractional attrition 56,6103,591,62,18,8,3,0,0,0,0,0,0
10,692,Normal fractional attrition 57,6367,592,62,18,8,3,0,0,0,0,0,0
10,693,Normal fractional attrition 58,6605,600,62,18,8,3,0,0,0,0,0,0
10,694,Normal fractional attrition 59,6872,598,62,18,8,3,0,0,0,0,0,0
10,695,Normal fractional attrition 60,7102,598,62,18,8,3,0,0,0,0,0,0
1,696,691,678,0,0,0,0,0,64,0,-1--1--1,,1|(6130,552)|
1,697,692,679,0,0,0,0,0,64,0,-1--1--1,,1|(6394,553)|
1,698,693,680,0,0,0,0,0,64,0,-1--1--1,,1|(6632,561)|
1,699,694,681,0,0,0,0,0,64,0,-1--1--1,,1|(6899,559)|
1,700,695,682,0,0,0,0,0,64,0,-1--1--1,,1|(7129,560)|
1,701,703,596,4,0,0,22,0,0,0,-1--1--1,,1|(6193,372)|
1,702,703,490,100,0,0,22,0,0,0,-1--1--1,,1|(6126,372)|
11,703,5724,6160,372,6,8,34,3,0,0,1,0,0,0
10,704,Aging 55,6160,391,34,10,40,3,0,0,-1,0,0,0
1,705,490,704,1,0,0,0,0,64,0,-1--1--1,,1|(6127,345)|
10,706,N61,7432,382,40,20,3,3,0,0,0,0,0,0
10,707,N62,7676,384,40,20,3,3,0,0,0,0,0,0
10,708,N63,7915,382,40,20,3,3,0,0,0,0,0,0
10,709,N64,8175,377,40,20,3,3,0,0,0,0,0,0
10,710,N65,8424,383,40,20,3,131,0,0,0,0,0,0
1,711,713,707,4,0,0,22,0,0,0,-1--1--1,,1|(7600,382)|
1,712,713,706,100,0,0,22,0,0,0,-1--1--1,,1|(7512,382)|
11,713,1244,7558,382,6,8,34,3,0,0,1,0,0,0
10,714,Aging 61,7558,400,34,10,40,3,0,0,-1,0,0,0
1,715,717,708,4,0,0,22,0,0,0,-1--1--1,,1|(7840,382)|
1,716,717,707,100,0,0,22,0,0,0,-1--1--1,,1|(7755,382)|
11,717,956,7800,382,6,8,34,3,0,0,1,0,0,0
10,718,Aging 62,7800,400,34,10,40,3,0,0,-1,0,0,0
1,719,721,709,4,0,0,22,0,0,0,-1--1--1,,1|(8098,379)|
1,720,721,708,100,0,0,22,0,0,0,-1--1--1,,1|(8002,379)|
11,721,1036,8056,379,6,8,34,3,0,0,1,0,0,0
10,722,Agining 63,8056,398,40,10,40,3,0,0,-1,0,0,0
1,723,725,710,4,0,0,22,0,0,0,-1--1--1,,1|(8349,377)|
1,724,725,709,100,0,0,22,0,0,0,-1--1--1,,1|(8259,377)|
11,725,1116,8309,377,6,8,34,3,0,0,1,0,0,0
10,726,Againg 64,8309,396,38,10,40,3,0,0,-1,0,0,0
12,727,48,7446,276,10,8,0,3,0,0,-1,0,0,0
1,728,730,706,4,0,0,22,0,0,0,-1--1--1,,1|(7441,347)|
1,729,730,727,100,0,0,22,0,0,0,-1--1--1,,1|(7441,302)|
11,730,48,7441,327,8,6,33,3,0,0,4,0,0,0
10,731,hiring 61,7483,327,32,10,40,131,0,0,-1,0,0,0
12,732,48,7672,282,10,8,0,3,0,0,-1,0,0,0
1,733,735,707,4,0,0,22,0,0,0,-1--1--1,,1|(7666,344)|
1,734,735,732,100,0,0,22,0,0,0,-1--1--1,,1|(7666,301)|
11,735,48,7666,319,8,6,33,3,0,0,4,0,0,0
10,736,hiring 62,7702,319,32,10,40,131,0,0,-1,0,0,0
12,737,48,7913,275,10,8,0,3,0,0,-1,0,0,0
1,738,740,708,4,0,0,22,0,0,0,-1--1--1,,1|(7916,345)|
1,739,740,737,100,0,0,22,0,0,0,-1--1--1,,1|(7916,300)|
11,740,48,7916,323,8,6,33,3,0,0,4,0,0,0
10,741,hiring 63,7952,323,32,10,40,131,0,0,-1,0,0,0
12,742,48,8177,288,10,8,0,3,0,0,-1,0,0,0
1,743,745,709,4,0,0,22,0,0,0,-1--1--1,,1|(8177,344)|
1,744,745,742,100,0,0,22,0,0,0,-1--1--1,,1|(8177,308)|
11,745,48,8177,326,8,6,33,3,0,0,4,0,0,0
10,746,hiring 64,8215,326,32,10,40,131,0,0,-1,0,0,0
12,747,48,8429,292,10,8,0,3,0,0,-1,0,0,0
1,748,750,710,4,0,0,22,0,0,0,-1--1--1,,1|(8429,349)|
1,749,750,747,100,0,0,22,0,0,0,-1--1--1,,1|(8429,311)|
11,750,48,8429,329,8,6,33,3,0,0,4,0,0,0
10,751,hiring 65,8485,329,32,10,40,131,0,0,-1,0,0,0
10,752,hiring ratio 61 data,7370,280,50,18,8,3,0,0,0,0,0,0
10,753,hiring ratio 62 data,7605,287,50,18,8,3,0,0,0,0,0,0
10,754,hiring ratio 63 data,7854,287,50,18,8,3,0,0,0,0,0,0
10,755,hiring ratio 64 data,8081,287,50,18,8,3,0,0,0,0,0,0
10,756,hiring ratio 65 data,8324,282,50,18,8,3,0,0,0,0,0,0
1,757,752,730,0,0,0,0,0,64,0,-1--1--1,,1|(7409,305)|
1,758,753,735,0,0,0,0,0,64,0,-1--1--1,,1|(7642,306)|
1,759,754,740,0,0,0,0,0,64,0,-1--1--1,,1|(7890,308)|
1,760,755,745,0,0,0,0,0,64,0,-1--1--1,,1|(8140,310)|
1,761,756,750,0,0,0,0,0,64,0,-1--1--1,,1|(8386,309)|
12,762,48,7433,505,10,8,0,3,0,0,-1,0,0,0
1,763,765,762,4,0,0,22,0,0,0,-1--1--1,,1|(7433,476)|
1,764,765,706,100,0,0,22,0,0,0,-1--1--1,,1|(7433,422)|
11,765,48,7433,449,8,6,33,3,0,0,4,0,0,0
10,766,attrition 61,7469,449,39,10,40,131,0,0,-1,0,0,0
12,767,48,7672,509,10,8,0,3,0,0,-1,0,0,0
1,768,770,767,4,0,0,22,0,0,0,-1--1--1,,1|(7672,479)|
1,769,770,707,100,0,0,22,0,0,0,-1--1--1,,1|(7672,425)|
11,770,48,7672,452,8,6,33,3,0,0,4,0,0,0
10,771,attrition 62,7709,452,39,10,40,131,0,0,-1,0,0,0
12,772,48,7910,509,10,8,0,3,0,0,-1,0,0,0
1,773,775,772,4,0,0,22,0,0,0,-1--1--1,,1|(7910,479)|
1,774,775,708,100,0,0,22,0,0,0,-1--1--1,,1|(7910,423)|
11,775,48,7910,451,8,6,33,3,0,0,4,0,0,0
10,776,attrition 63,7951,451,39,10,40,131,0,0,-1,0,0,0
12,777,48,8172,491,10,8,0,3,0,0,-1,0,0,0
1,778,780,777,4,0,0,22,0,0,0,-1--1--1,,1|(8172,464)|
1,779,780,709,100,0,0,22,0,0,0,-1--1--1,,1|(8172,415)|
11,780,48,8172,440,8,6,33,3,0,0,4,0,0,0
10,781,attrition 64,8216,440,39,10,40,131,0,0,-1,0,0,0
12,782,48,8424,492,10,8,0,3,0,0,-1,0,0,0
1,783,785,782,4,0,0,22,0,0,0,-1--1--1,,1|(8424,466)|
1,784,785,710,100,0,0,22,0,0,0,-1--1--1,,1|(8424,420)|
11,785,48,8424,443,8,6,33,3,0,0,4,0,0,0
10,786,attrition 65,8487,443,39,10,40,3,0,0,-1,0,0,0
1,787,706,766,1,0,0,0,0,64,0,-1--1--1,,1|(7486,417)|
1,788,707,771,1,0,0,0,0,64,0,-1--1--1,,1|(7729,423)|
1,789,708,776,1,0,0,0,0,64,0,-1--1--1,,1|(7969,409)|
1,790,709,781,1,0,0,0,0,64,0,-1--1--1,,1|(8232,405)|
1,791,710,786,1,0,0,0,0,64,0,-1--1--1,,1|(8487,407)|
10,792,Fractional attrition 61,7339,507,39,18,8,3,0,0,0,0,0,0
10,793,Fractional attrition 62,7603,508,39,18,8,3,0,0,0,0,0,0
10,794,Fractional attrition 63,7841,516,39,18,8,3,0,0,0,0,0,0
10,795,Fractional attrition 64,8108,514,39,18,8,3,0,0,0,0,0,0
10,796,Fractional attrition 65,8338,515,39,18,8,3,0,0,0,0,0,0
1,797,792,765,0,0,0,0,0,64,0,-1--1--1,,1|(7390,474)|
1,798,793,770,0,0,0,0,0,64,0,-1--1--1,,1|(7639,478)|
1,799,794,775,0,0,0,0,0,64,0,-1--1--1,,1|(7876,482)|
1,800,795,780,0,0,0,0,0,64,0,-1--1--1,,1|(8139,476)|
1,801,796,785,0,0,0,0,0,64,0,-1--1--1,,1|(8382,477)|
1,802,706,713,1,0,0,0,0,64,0,-1--1--1,,1|(7511,351)|
1,803,707,717,1,0,0,0,0,64,0,-1--1--1,,1|(7749,360)|
1,804,708,721,1,0,0,0,0,64,0,-1--1--1,,1|(7990,353)|
1,805,709,725,1,0,0,0,0,64,0,-1--1--1,,1|(8252,349)|
10,806,Normal fractional attrition 61,7274,595,62,18,8,3,0,0,0,0,0,0
10,807,Normal fractional attrition 62,7538,596,62,18,8,3,0,0,0,0,0,0
10,808,Normal fractional attrition 63,7776,604,62,18,8,3,0,0,0,0,0,0
10,809,Normal fractional attrition 64,8043,602,62,18,8,3,0,0,0,0,0,0
10,810,Normal fractional attrition 65,8273,602,62,18,8,3,0,0,0,0,0,0
1,811,806,792,0,0,0,0,0,64,0,-1--1--1,,1|(7301,556)|
1,812,807,793,0,0,0,0,0,64,0,-1--1--1,,1|(7565,557)|
1,813,808,794,0,0,0,0,0,64,0,-1--1--1,,1|(7803,565)|
1,814,809,795,0,0,0,0,0,64,0,-1--1--1,,1|(8070,563)|
1,815,810,796,0,0,0,0,0,64,0,-1--1--1,,1|(8300,564)|
10,816,N66,8626,394,40,20,3,3,0,0,0,0,0,0
10,817,N67,8870,396,40,20,3,3,0,0,0,0,0,0
10,818,N68,9109,394,40,20,3,3,0,0,0,0,0,0
10,819,N69,9369,389,40,20,3,3,0,0,0,0,0,0
10,820,N70,9618,395,40,20,3,131,0,0,0,0,0,0
1,821,823,817,4,0,0,22,0,0,0,-1--1--1,,1|(8794,394)|
1,822,823,816,100,0,0,22,0,0,0,-1--1--1,,1|(8706,394)|
11,823,1644,8752,394,6,8,34,3,0,0,1,0,0,0
10,824,Aging 66,8752,412,34,10,40,3,0,0,-1,0,0,0
1,825,827,818,4,0,0,22,0,0,0,-1--1--1,,1|(9034,394)|
1,826,827,817,100,0,0,22,0,0,0,-1--1--1,,1|(8949,394)|
11,827,1356,8994,394,6,8,34,3,0,0,1,0,0,0
10,828,Aging 67,8994,412,34,10,40,3,0,0,-1,0,0,0
1,829,831,819,4,0,0,22,0,0,0,-1--1--1,,1|(9292,391)|
1,830,831,818,100,0,0,22,0,0,0,-1--1--1,,1|(9196,391)|
11,831,1436,9250,391,6,8,34,3,0,0,1,0,0,0
10,832,Agining 68,9250,410,40,10,40,3,0,0,-1,0,0,0
1,833,835,820,4,0,0,22,0,0,0,-1--1--1,,1|(9543,389)|
1,834,835,819,100,0,0,22,0,0,0,-1--1--1,,1|(9453,389)|
11,835,1516,9503,389,6,8,34,3,0,0,1,0,0,0
10,836,Againg 69,9503,408,38,10,40,3,0,0,-1,0,0,0
12,837,48,8640,288,10,8,0,3,0,0,-1,0,0,0
1,838,840,816,4,0,0,22,0,0,0,-1--1--1,,1|(8635,359)|
1,839,840,837,100,0,0,22,0,0,0,-1--1--1,,1|(8635,314)|
11,840,48,8635,339,8,6,33,3,0,0,4,0,0,0
10,841,hiring 66,8677,339,32,10,40,131,0,0,-1,0,0,0
12,842,48,8866,294,10,8,0,3,0,0,-1,0,0,0
1,843,845,817,4,0,0,22,0,0,0,-1--1--1,,1|(8860,356)|
1,844,845,842,100,0,0,22,0,0,0,-1--1--1,,1|(8860,313)|
11,845,48,8860,331,8,6,33,3,0,0,4,0,0,0
10,846,hiring 67,8896,331,32,10,40,131,0,0,-1,0,0,0
12,847,48,9107,287,10,8,0,3,0,0,-1,0,0,0
1,848,850,818,4,0,0,22,0,0,0,-1--1--1,,1|(9110,357)|
1,849,850,847,100,0,0,22,0,0,0,-1--1--1,,1|(9110,312)|
11,850,48,9110,335,8,6,33,3,0,0,4,0,0,0
10,851,hiring 68,9146,335,32,10,40,131,0,0,-1,0,0,0
12,852,48,9371,300,10,8,0,3,0,0,-1,0,0,0
1,853,855,819,4,0,0,22,0,0,0,-1--1--1,,1|(9371,356)|
1,854,855,852,100,0,0,22,0,0,0,-1--1--1,,1|(9371,320)|
11,855,48,9371,338,8,6,33,3,0,0,4,0,0,0
10,856,hiring 69,9409,338,32,10,40,131,0,0,-1,0,0,0
12,857,48,9623,304,10,8,0,3,0,0,-1,0,0,0
1,858,860,820,4,0,0,22,0,0,0,-1--1--1,,1|(9623,361)|
1,859,860,857,100,0,0,22,0,0,0,-1--1--1,,1|(9623,323)|
11,860,48,9623,341,8,6,33,3,0,0,4,0,0,0
10,861,hiring 70,9679,341,32,10,40,131,0,0,-1,0,0,0
10,862,hiring ratio 66 data,8564,292,50,18,8,3,0,0,0,0,0,0
10,863,hiring ratio 67 data,8799,299,50,18,8,3,0,0,0,0,0,0
10,864,hiring ratio 68 data,9048,299,50,18,8,3,0,0,0,0,0,0
10,865,hiring ratio 69 data,9275,299,50,18,8,3,0,0,0,0,0,0
10,866,hiring ratio 70 data,9518,294,50,18,8,3,0,0,0,0,0,0
1,867,862,840,0,0,0,0,0,64,0,-1--1--1,,1|(8603,317)|
1,868,863,845,0,0,0,0,0,64,0,-1--1--1,,1|(8836,318)|
1,869,864,850,0,0,0,0,0,64,0,-1--1--1,,1|(9084,320)|
1,870,865,855,0,0,0,0,0,64,0,-1--1--1,,1|(9334,322)|
1,871,866,860,0,0,0,0,0,64,0,-1--1--1,,1|(9580,321)|
12,872,48,8627,517,10,8,0,3,0,0,-1,0,0,0
1,873,875,872,4,0,0,22,0,0,0,-1--1--1,,1|(8627,488)|
1,874,875,816,100,0,0,22,0,0,0,-1--1--1,,1|(8627,434)|
11,875,48,8627,461,8,6,33,3,0,0,4,0,0,0
10,876,attrition 66,8663,461,39,10,40,131,0,0,-1,0,0,0
12,877,48,8866,521,10,8,0,3,0,0,-1,0,0,0
1,878,880,877,4,0,0,22,0,0,0,-1--1--1,,1|(8866,491)|
1,879,880,817,100,0,0,22,0,0,0,-1--1--1,,1|(8866,437)|
11,880,48,8866,464,8,6,33,3,0,0,4,0,0,0
10,881,attrition 67,8903,464,39,10,40,131,0,0,-1,0,0,0
12,882,48,9104,521,10,8,0,3,0,0,-1,0,0,0
1,883,885,882,4,0,0,22,0,0,0,-1--1--1,,1|(9104,491)|
1,884,885,818,100,0,0,22,0,0,0,-1--1--1,,1|(9104,435)|
11,885,48,9104,463,8,6,33,3,0,0,4,0,0,0
10,886,attrition 68,9145,463,39,10,40,131,0,0,-1,0,0,0
12,887,48,9366,503,10,8,0,3,0,0,-1,0,0,0
1,888,890,887,4,0,0,22,0,0,0,-1--1--1,,1|(9366,476)|
1,889,890,819,100,0,0,22,0,0,0,-1--1--1,,1|(9366,427)|
11,890,48,9366,452,8,6,33,3,0,0,4,0,0,0
10,891,attrition 69,9410,452,39,10,40,131,0,0,-1,0,0,0
12,892,48,9618,504,10,8,0,3,0,0,-1,0,0,0
1,893,895,892,4,0,0,22,0,0,0,-1--1--1,,1|(9618,478)|
1,894,895,820,100,0,0,22,0,0,0,-1--1--1,,1|(9618,432)|
11,895,48,9618,455,8,6,33,3,0,0,4,0,0,0
10,896,attrition 70,9681,455,39,10,40,3,0,0,-1,0,0,0
1,897,816,876,1,0,0,0,0,64,0,-1--1--1,,1|(8680,429)|
1,898,817,881,1,0,0,0,0,64,0,-1--1--1,,1|(8923,435)|
1,899,818,886,1,0,0,0,0,64,0,-1--1--1,,1|(9163,421)|
1,900,819,891,1,0,0,0,0,64,0,-1--1--1,,1|(9426,417)|
1,901,820,896,1,0,0,0,0,64,0,-1--1--1,,1|(9681,419)|
10,902,Fractional attrition 66,8533,519,39,18,8,3,0,0,0,0,0,0
10,903,Fractional attrition 67,8797,520,39,18,8,3,0,0,0,0,0,0
10,904,Fractional attrition 68,9035,528,39,18,8,3,0,0,0,0,0,0
10,905,Fractional attrition 69,9302,526,39,18,8,3,0,0,0,0,0,0
10,906,Fractional attrition 70,9532,527,39,18,8,3,0,0,0,0,0,0
1,907,902,875,0,0,0,0,0,64,0,-1--1--1,,1|(8584,486)|
1,908,903,880,0,0,0,0,0,64,0,-1--1--1,,1|(8833,490)|
1,909,904,885,0,0,0,0,0,64,0,-1--1--1,,1|(9070,494)|
1,910,905,890,0,0,0,0,0,64,0,-1--1--1,,1|(9333,488)|
1,911,906,895,0,0,0,0,0,64,0,-1--1--1,,1|(9576,489)|
1,912,816,823,1,0,0,0,0,64,0,-1--1--1,,1|(8705,363)|
1,913,817,827,1,0,0,0,0,64,0,-1--1--1,,1|(8943,372)|
1,914,818,831,1,0,0,0,0,64,0,-1--1--1,,1|(9184,365)|
1,915,819,835,1,0,0,0,0,64,0,-1--1--1,,1|(9446,361)|
10,916,Normal fractional attrition 66,8468,607,62,18,8,3,0,0,0,0,0,0
10,917,Normal fractional attrition 67,8732,608,62,18,8,3,0,0,0,0,0,0
10,918,Normal fractional attrition 68,8970,616,62,18,8,3,0,0,0,0,0,0
10,919,Normal fractional attrition 69,9237,614,62,18,8,3,0,0,0,0,0,0
10,920,Normal fractional attrition 70,9467,614,62,18,8,3,0,0,0,0,0,0
1,921,916,902,0,0,0,0,0,64,0,-1--1--1,,1|(8495,568)|
1,922,917,903,0,0,0,0,0,64,0,-1--1--1,,1|(8759,569)|
1,923,918,904,0,0,0,0,0,64,0,-1--1--1,,1|(8997,577)|
1,924,919,905,0,0,0,0,0,64,0,-1--1--1,,1|(9264,575)|
1,925,920,906,0,0,0,0,0,64,0,-1--1--1,,1|(9494,576)|
1,926,928,816,4,0,0,22,0,0,0,-1--1--1,,1|(8558,388)|
1,927,928,710,100,0,0,22,0,0,0,-1--1--1,,1|(8491,388)|
11,928,5900,8525,388,6,8,34,3,0,0,1,0,0,0
10,929,Aging 65,8525,407,34,10,40,3,0,0,-1,0,0,0
1,930,710,929,1,0,0,0,0,64,0,-1--1--1,,1|(8492,361)|
1,931,933,706,4,0,0,22,0,0,0,-1--1--1,,1|(7370,380)|
1,932,933,600,100,0,0,22,0,0,0,-1--1--1,,1|(7314,380)|
11,933,1276,7342,380,6,8,34,3,0,0,1,0,0,0
10,934,Aging 60,7342,399,34,10,40,3,0,0,-1,0,0,0
1,935,600,934,1,0,0,0,0,64,0,-1--1--1,,1|(7325,357)|
1,936,938,486,4,0,0,22,0,0,0,-1--1--1,,1|(5003,364)|
1,937,938,370,100,0,0,22,0,0,0,-1--1--1,,1|(4945,364)|
11,938,876,4974,364,6,8,34,3,0,0,1,0,0,0
10,939,Aging 50,4974,383,34,10,40,3,0,0,-1,0,0,0
1,940,370,939,1,0,0,0,0,64,0,-1--1--1,,1|(4943,335)|
10,941,N71,9807,393,40,20,3,3,0,0,0,0,0,0
10,942,N72,10051,395,40,20,3,3,0,0,0,0,0,0
10,943,N73,10290,393,40,20,3,3,0,0,0,0,0,0
10,944,N74,10550,388,40,20,3,3,0,0,0,0,0,0
10,945,N75,10799,394,40,20,3,131,0,0,0,0,0,0
1,946,948,942,4,0,0,22,0,0,0,-1--1--1,,1|(9975,393)|
1,947,948,941,100,0,0,22,0,0,0,-1--1--1,,1|(9887,393)|
11,948,3228,9933,393,6,8,34,3,0,0,1,0,0,0
10,949,Aging 71,9933,411,34,10,40,3,0,0,-1,0,0,0
1,950,952,943,4,0,0,22,0,0,0,-1--1--1,,1|(10215,393)|
1,951,952,942,100,0,0,22,0,0,0,-1--1--1,,1|(10130,393)|
11,952,1756,10175,393,6,8,34,3,0,0,1,0,0,0
10,953,Aging 72,10175,411,34,10,40,3,0,0,-1,0,0,0
1,954,956,944,4,0,0,22,0,0,0,-1--1--1,,1|(10473,390)|
1,955,956,943,100,0,0,22,0,0,0,-1--1--1,,1|(10377,390)|
11,956,1932,10431,390,6,8,34,3,0,0,1,0,0,0
10,957,Agining 73,10431,409,40,10,40,3,0,0,-1,0,0,0
1,958,960,945,4,0,0,22,0,0,0,-1--1--1,,1|(10724,388)|
1,959,960,944,100,0,0,22,0,0,0,-1--1--1,,1|(10634,388)|
11,960,2012,10684,388,6,8,34,3,0,0,1,0,0,0
10,961,Againg 74,10684,407,38,10,40,3,0,0,-1,0,0,0
12,962,48,9821,287,10,8,0,3,0,0,-1,0,0,0
1,963,965,941,4,0,0,22,0,0,0,-1--1--1,,1|(9816,358)|
1,964,965,962,100,0,0,22,0,0,0,-1--1--1,,1|(9816,313)|
11,965,48,9816,338,8,6,33,3,0,0,4,0,0,0
10,966,hiring 71,9858,338,32,10,40,131,0,0,-1,0,0,0
12,967,48,10047,293,10,8,0,3,0,0,-1,0,0,0
1,968,970,942,4,0,0,22,0,0,0,-1--1--1,,1|(10041,355)|
1,969,970,967,100,0,0,22,0,0,0,-1--1--1,,1|(10041,312)|
11,970,48,10041,330,8,6,33,3,0,0,4,0,0,0
10,971,hiring 72,10077,330,32,10,40,131,0,0,-1,0,0,0
12,972,48,10288,286,10,8,0,3,0,0,-1,0,0,0
1,973,975,943,4,0,0,22,0,0,0,-1--1--1,,1|(10291,356)|
1,974,975,972,100,0,0,22,0,0,0,-1--1--1,,1|(10291,311)|
11,975,48,10291,334,8,6,33,3,0,0,4,0,0,0
10,976,hiring 73,10327,334,32,10,40,131,0,0,-1,0,0,0
12,977,48,10552,299,10,8,0,3,0,0,-1,0,0,0
1,978,980,944,4,0,0,22,0,0,0,-1--1--1,,1|(10552,355)|
1,979,980,977,100,0,0,22,0,0,0,-1--1--1,,1|(10552,319)|
11,980,48,10552,337,8,6,33,3,0,0,4,0,0,0
10,981,hiring 74,10590,337,32,10,40,131,0,0,-1,0,0,0
12,982,48,10804,303,10,8,0,3,0,0,-1,0,0,0
1,983,985,945,4,0,0,22,0,0,0,-1--1--1,,1|(10804,360)|
1,984,985,982,100,0,0,22,0,0,0,-1--1--1,,1|(10804,322)|
11,985,48,10804,340,8,6,33,3,0,0,4,0,0,0
10,986,hiring 75,10860,340,32,10,40,131,0,0,-1,0,0,0
10,987,hiring ratio 71 data,9745,291,50,18,8,3,0,0,0,0,0,0
10,988,hiring ratio 72 data,9980,298,50,18,8,3,0,0,0,0,0,0
10,989,hiring ratio 73 data,10229,298,50,18,8,3,0,0,0,0,0,0
10,990,hiring ratio 74 data,10456,298,50,18,8,3,0,0,0,0,0,0
10,991,hiring ratio 75 data,10699,293,50,18,8,3,0,0,0,0,0,0
1,992,987,965,0,0,0,0,0,64,0,-1--1--1,,1|(9784,316)|
1,993,988,970,0,0,0,0,0,64,0,-1--1--1,,1|(10017,317)|
1,994,989,975,0,0,0,0,0,64,0,-1--1--1,,1|(10265,319)|
1,995,990,980,0,0,0,0,0,64,0,-1--1--1,,1|(10515,321)|
1,996,991,985,0,0,0,0,0,64,0,-1--1--1,,1|(10761,320)|
12,997,48,9808,516,10,8,0,3,0,0,-1,0,0,0
1,998,1000,997,4,0,0,22,0,0,0,-1--1--1,,1|(9808,487)|
1,999,1000,941,100,0,0,22,0,0,0,-1--1--1,,1|(9808,433)|
11,1000,48,9808,460,8,6,33,3,0,0,4,0,0,0
10,1001,attrition 71,9844,460,39,10,40,131,0,0,-1,0,0,0
12,1002,48,10047,520,10,8,0,3,0,0,-1,0,0,0
1,1003,1005,1002,4,0,0,22,0,0,0,-1--1--1,,1|(10047,490)|
1,1004,1005,942,100,0,0,22,0,0,0,-1--1--1,,1|(10047,436)|
11,1005,48,10047,463,8,6,33,3,0,0,4,0,0,0
10,1006,attrition 72,10084,463,39,10,40,131,0,0,-1,0,0,0
12,1007,48,10285,520,10,8,0,3,0,0,-1,0,0,0
1,1008,1010,1007,4,0,0,22,0,0,0,-1--1--1,,1|(10285,490)|
1,1009,1010,943,100,0,0,22,0,0,0,-1--1--1,,1|(10285,434)|
11,1010,48,10285,462,8,6,33,3,0,0,4,0,0,0
10,1011,attrition 73,10326,462,39,10,40,131,0,0,-1,0,0,0
12,1012,48,10547,502,10,8,0,3,0,0,-1,0,0,0
1,1013,1015,1012,4,0,0,22,0,0,0,-1--1--1,,1|(10547,475)|
1,1014,1015,944,100,0,0,22,0,0,0,-1--1--1,,1|(10547,426)|
11,1015,48,10547,451,8,6,33,3,0,0,4,0,0,0
10,1016,attrition 74,10591,451,39,10,40,131,0,0,-1,0,0,0
12,1017,48,10799,503,10,8,0,3,0,0,-1,0,0,0
1,1018,1020,1017,4,0,0,22,0,0,0,-1--1--1,,1|(10799,477)|
1,1019,1020,945,100,0,0,22,0,0,0,-1--1--1,,1|(10799,431)|
11,1020,48,10799,454,8,6,33,3,0,0,4,0,0,0
10,1021,attrition 75,10862,454,39,10,40,3,0,0,-1,0,0,0
1,1022,941,1001,1,0,0,0,0,64,0,-1--1--1,,1|(9861,428)|
1,1023,942,1006,1,0,0,0,0,64,0,-1--1--1,,1|(10104,434)|
1,1024,943,1011,1,0,0,0,0,64,0,-1--1--1,,1|(10344,420)|
1,1025,944,1016,1,0,0,0,0,64,0,-1--1--1,,1|(10607,416)|
1,1026,945,1021,1,0,0,0,0,64,0,-1--1--1,,1|(10862,418)|
10,1027,Fractional attrition 71,9714,518,39,18,8,3,0,0,0,0,0,0
10,1028,Fractional attrition 72,9978,519,39,18,8,3,0,0,0,0,0,0
10,1029,Fractional attrition 73,10216,527,39,18,8,3,0,0,0,0,0,0
10,1030,Fractional attrition 74,10483,525,39,18,8,3,0,0,0,0,0,0
10,1031,Fractional attrition 75,10713,526,39,18,8,3,0,0,0,0,0,0
1,1032,1027,1000,0,0,0,0,0,64,0,-1--1--1,,1|(9765,485)|
1,1033,1028,1005,0,0,0,0,0,64,0,-1--1--1,,1|(10014,489)|
1,1034,1029,1010,0,0,0,0,0,64,0,-1--1--1,,1|(10251,493)|
1,1035,1030,1015,0,0,0,0,0,64,0,-1--1--1,,1|(10514,487)|
1,1036,1031,1020,0,0,0,0,0,64,0,-1--1--1,,1|(10757,488)|
1,1037,941,948,1,0,0,0,0,64,0,-1--1--1,,1|(9886,362)|
1,1038,942,952,1,0,0,0,0,64,0,-1--1--1,,1|(10124,371)|
1,1039,943,956,1,0,0,0,0,64,0,-1--1--1,,1|(10365,364)|
1,1040,944,960,1,0,0,0,0,64,0,-1--1--1,,1|(10627,360)|
10,1041,Normal fractional attrition 71,9649,606,62,18,8,3,0,0,0,0,0,0
10,1042,Normal fractional attrition 72,9913,607,62,18,8,3,0,0,0,0,0,0
10,1043,Normal fractional attrition 73,10151,615,62,18,8,3,0,0,0,0,0,0
10,1044,Normal fractional attrition 74,10418,613,62,18,8,3,0,0,0,0,0,0
10,1045,Normal fractional attrition 75,10648,613,62,18,8,3,0,0,0,0,0,0
1,1046,1041,1027,0,0,0,0,0,64,0,-1--1--1,,1|(9676,567)|
1,1047,1042,1028,0,0,0,0,0,64,0,-1--1--1,,1|(9940,568)|
1,1048,1043,1029,0,0,0,0,0,64,0,-1--1--1,,1|(10178,576)|
1,1049,1044,1030,0,0,0,0,0,64,0,-1--1--1,,1|(10445,574)|
1,1050,1045,1031,0,0,0,0,0,64,0,-1--1--1,,1|(10675,575)|
1,1051,1053,941,4,0,0,22,0,0,0,-1--1--1,,1|(9742,394)|
1,1052,1053,820,100,0,0,22,0,0,0,-1--1--1,,1|(9682,394)|
11,1053,5980,9712,394,6,8,34,3,0,0,1,0,0,0
10,1054,Aging 70,9712,413,34,10,40,3,0,0,-1,0,0,0
1,1055,820,1054,1,0,0,0,0,64,0,-1--1--1,,1|(9684,365)|
10,1056,"N76-Higher",10983,398,40,20,3,131,0,0,0,0,0,0
12,1057,48,10988,307,10,8,0,3,0,0,-1,0,0,0
1,1058,1060,1056,4,0,0,22,0,0,0,-1--1--1,,1|(10988,364)|
1,1059,1060,1057,100,0,0,22,0,0,0,-1--1--1,,1|(10988,326)|
11,1060,48,10988,344,8,6,33,3,0,0,4,0,0,0
10,1061,hiring 76,11044,344,32,10,40,131,0,0,-1,0,0,0
10,1062,hiring ratio 76 data,10883,297,50,18,8,3,0,0,0,0,0,0
1,1063,1062,1060,0,0,0,0,0,64,0,-1--1--1,,1|(10945,324)|
12,1064,48,10983,507,10,8,0,3,0,0,-1,0,0,0
1,1065,1067,1064,4,0,0,22,0,0,0,-1--1--1,,1|(10983,481)|
1,1066,1067,1056,100,0,0,22,0,0,0,-1--1--1,,1|(10983,435)|
11,1067,48,10983,458,8,6,33,3,0,0,4,0,0,0
10,1068,attrition 76,11046,458,39,10,40,3,0,0,-1,0,0,0
1,1069,1056,1068,1,0,0,0,0,64,0,-1--1--1,,1|(11046,422)|
10,1070,Fractional attrition 76,10897,530,39,18,8,3,0,0,0,0,0,0
1,1071,1070,1067,0,0,0,0,0,64,0,-1--1--1,,1|(10941,492)|
10,1072,Normal fractional attrition 76,10832,617,62,18,8,3,0,0,0,0,0,0
1,1073,1072,1070,0,0,0,0,0,64,0,-1--1--1,,1|(10859,579)|
1,1074,1076,1056,4,0,0,22,0,0,0,-1--1--1,,1|(10920,396)|
1,1075,1076,945,100,0,0,22,0,0,0,-1--1--1,,1|(10862,396)|
11,1076,5996,10891,396,6,8,34,3,0,0,1,0,0,0
10,1077,Aging 75,10891,415,34,10,40,3,0,0,-1,0,0,0
10,1078,total hiring,2033,171,74,15,8,130,0,3,-1,0,0,0,128-128-128,0-0-0,|12||128-128-128
1,1079,1078,166,0,0,0,0,0,64,0,-1--1--1,,1|(1798,232)|
1,1080,1078,171,0,0,0,0,0,64,0,-1--1--1,,1|(1915,226)|
1,1081,1078,176,0,0,0,0,0,64,0,-1--1--1,,1|(2037,224)|
1,1082,1078,181,0,0,0,0,0,64,0,-1--1--1,,1|(2169,230)|
1,1083,1078,186,0,0,0,0,0,64,0,-1--1--1,,1|(2316,233)|
10,1084,total hiring,3131,96,82,26,8,130,0,3,-1,0,0,0,128-128-128,0-0-0,|12||128-128-128
1,1085,1084,281,0,0,0,0,0,64,0,-1--1--1,,1|(2929,200)|
1,1086,1084,286,0,0,0,0,0,64,0,-1--1--1,,1|(3046,194)|
1,1087,1084,291,0,0,0,0,0,64,0,-1--1--1,,1|(3173,195)|
1,1088,1084,296,0,0,0,0,0,64,0,-1--1--1,,1|(3312,199)|
1,1089,1084,301,0,0,0,0,0,64,0,-1--1--1,,1|(3457,202)|
10,1090,total hiring,4325,106,42,11,8,2,0,3,-1,0,0,0,128-128-128,0-0-0,|12||128-128-128
10,1091,total hiring,5535,91,42,11,8,2,0,3,-1,0,0,0,128-128-128,0-0-0,|12||128-128-128
10,1092,total hiring,6724,99,42,11,8,2,0,3,-1,0,0,0,128-128-128,0-0-0,|12||128-128-128
10,1093,total hiring,7879,104,42,11,8,2,0,3,-1,0,0,0,128-128-128,0-0-0,|12||128-128-128
10,1094,total hiring,9116,131,42,11,8,2,0,3,-1,0,0,0,128-128-128,0-0-0,|12||128-128-128
10,1095,total hiring,10405,116,42,11,8,2,0,3,-1,0,0,0,128-128-128,0-0-0,|12||128-128-128
1,1096,1090,391,0,0,0,0,0,64,0,-1--1--1,,1|(4138,203)|
1,1097,1090,396,0,0,0,0,0,64,0,-1--1--1,,1|(4246,197)|
1,1098,1090,401,0,0,0,0,0,64,0,-1--1--1,,1|(4364,198)|
1,1099,1090,406,0,0,0,0,0,64,0,-1--1--1,,1|(4493,203)|
1,1100,1090,411,0,0,0,0,0,64,0,-1--1--1,,1|(4628,205)|
1,1101,1091,511,0,0,0,0,0,64,0,-1--1--1,,1|(5331,198)|
1,1102,1091,516,0,0,0,0,0,64,0,-1--1--1,,1|(5440,192)|
1,1103,1091,521,0,0,0,0,0,64,0,-1--1--1,,1|(5558,192)|
1,1104,1091,526,0,0,0,0,0,64,0,-1--1--1,,1|(5686,197)|
1,1105,1091,531,0,0,0,0,0,64,0,-1--1--1,,1|(5821,200)|
1,1106,1092,617,0,0,0,0,0,64,0,-1--1--1,,1|(6523,208)|
1,1107,1092,622,0,0,0,0,0,64,0,-1--1--1,,1|(6631,202)|
1,1108,1092,627,0,0,0,0,0,64,0,-1--1--1,,1|(6750,202)|
1,1109,1092,632,0,0,0,0,0,64,0,-1--1--1,,1|(6878,206)|
1,1110,1092,637,0,0,0,0,0,64,0,-1--1--1,,1|(7012,209)|
1,1111,1093,731,0,0,0,0,0,64,0,-1--1--1,,1|(7686,212)|
1,1112,1093,736,0,0,0,0,0,64,0,-1--1--1,,1|(7794,206)|
1,1113,1093,741,0,0,0,0,0,64,0,-1--1--1,,1|(7912,207)|
1,1114,1093,746,0,0,0,0,0,64,0,-1--1--1,,1|(8041,211)|
1,1115,1093,751,0,0,0,0,0,64,0,-1--1--1,,1|(8176,214)|
1,1116,1094,841,0,0,0,0,0,64,0,-1--1--1,,1|(8901,232)|
1,1117,1094,846,0,0,0,0,0,64,0,-1--1--1,,1|(9010,226)|
1,1118,1094,851,0,0,0,0,0,64,0,-1--1--1,,1|(9129,226)|
1,1119,1094,856,0,0,0,0,0,64,0,-1--1--1,,1|(9256,230)|
1,1120,1094,861,0,0,0,0,0,64,0,-1--1--1,,1|(9391,234)|
1,1121,1095,966,0,0,0,0,0,64,0,-1--1--1,,1|(10136,224)|
1,1122,1095,971,0,0,0,0,0,64,0,-1--1--1,,1|(10246,219)|
1,1123,1095,976,0,0,0,0,0,64,0,-1--1--1,,1|(10368,218)|
1,1124,1095,981,0,0,0,0,0,64,0,-1--1--1,,1|(10493,221)|
1,1125,1095,986,0,0,0,0,0,64,0,-1--1--1,,1|(10626,225)|
1,1126,1095,1061,0,0,0,0,0,64,0,-1--1--1,,1|(10718,228)|
1,1127,945,1077,1,0,0,0,0,64,0,-1--1--1,,1|(10858,369)|
10,1128,attrition 36,1289,-212,41,9,8,2,0,11,-1,0,0,0,128-128-128,0-0-0,|10||128-128-128
10,1129,attrition 37,1396,-204,41,9,8,2,0,11,-1,0,0,0,128-128-128,0-0-0,|10||128-128-128
10,1130,attrition 38,1485,-212,41,9,8,2,0,11,-1,0,0,0,128-128-128,0-0-0,|10||128-128-128
10,1131,attrition 39,1572,-216,41,9,8,2,0,11,-1,0,0,0,128-128-128,0-0-0,|10||128-128-128
10,1132,attrition 40,1640,-215,41,9,8,2,0,11,-1,0,0,0,128-128-128,0-0-0,|10||128-128-128
10,1133,attrition 41,1715,-207,41,9,8,2,0,11,-1,0,0,0,128-128-128,0-0-0,|10||128-128-128
10,1134,attrition 42,1690,-180,41,9,8,2,0,11,-1,0,0,0,128-128-128,0-0-0,|10||128-128-128
10,1135,attrition 43,1662,-153,41,9,8,2,0,11,-1,0,0,0,128-128-128,0-0-0,|10||128-128-128
10,1136,attrition 44,1639,-125,41,9,8,2,0,11,-1,0,0,0,128-128-128,0-0-0,|10||128-128-128
10,1137,attrition 45,1619,-92,41,9,8,2,0,11,-1,0,0,0,128-128-128,0-0-0,|10||128-128-128
10,1138,attrition 46,1565,-57,41,9,8,2,0,11,-1,0,0,0,128-128-128,0-0-0,|10||128-128-128
10,1139,attrition 47,1522,-27,41,9,8,2,0,11,-1,0,0,0,128-128-128,0-0-0,|10||128-128-128
10,1140,attrition 48,1456,-10,41,9,8,2,0,11,-1,0,0,0,128-128-128,0-0-0,|10||128-128-128
10,1141,attrition 49,1789,-207,41,9,8,2,0,11,-1,0,0,0,128-128-128,0-0-0,|10||128-128-128
10,1142,attrition 50,1765,-187,41,9,8,2,0,11,-1,0,0,0,128-128-128,0-0-0,|10||128-128-128
10,1143,attrition 51,1745,-157,41,9,8,2,0,11,-1,0,0,0,128-128-128,0-0-0,|10||128-128-128
10,1144,attrition 52,1725,-127,41,9,8,2,0,11,-1,0,0,0,128-128-128,0-0-0,|10||128-128-128
10,1145,attrition 53,1712,-105,41,9,8,2,0,11,-1,0,0,0,128-128-128,0-0-0,|10||128-128-128
10,1146,attrition 54,1687,-65,41,9,8,2,0,11,-1,0,0,0,128-128-128,0-0-0,|10||128-128-128
10,1147,attrition 55,1647,-36,41,9,8,2,0,11,-1,0,0,0,128-128-128,0-0-0,|10||128-128-128
10,1148,attrition 56,1597,-3,41,9,8,2,0,11,-1,0,0,0,128-128-128,0-0-0,|10||128-128-128
10,1149,attrition 57,1849,-175,41,9,8,2,0,11,-1,0,0,0,128-128-128,0-0-0,|10||128-128-128
10,1150,attrition 58,1860,-215,41,9,8,2,0,11,-1,0,0,0,128-128-128,0-0-0,|10||128-128-128
10,1151,attrition 59,1832,-140,41,9,8,2,0,11,-1,0,0,0,128-128-128,0-0-0,|10||128-128-128
10,1152,attrition 60,1795,-106,41,9,8,2,0,11,-1,0,0,0,128-128-128,0-0-0,|10||128-128-128
10,1153,attrition 61,1770,-67,41,9,8,2,0,11,-1,0,0,0,128-128-128,0-0-0,|10||128-128-128
10,1154,attrition 62,1729,-37,41,9,8,2,0,11,-1,0,0,0,128-128-128,0-0-0,|10||128-128-128
10,1155,attrition 63,1690,3,41,9,8,2,0,11,-1,0,0,0,128-128-128,0-0-0,|10||128-128-128
10,1156,attrition 64,1959,-213,41,9,8,2,0,11,-1,0,0,0,128-128-128,0-0-0,|10||128-128-128
10,1157,attrition 65,1936,-167,41,9,8,2,0,11,-1,0,0,0,128-128-128,0-0-0,|10||128-128-128
10,1158,attrition 66,1909,-132,41,9,8,2,0,11,-1,0,0,0,128-128-128,0-0-0,|10||128-128-128
10,1159,attrition 67,1872,-95,41,9,8,2,0,11,-1,0,0,0,128-128-128,0-0-0,|10||128-128-128
10,1160,attrition 68,1845,-63,41,9,8,2,0,11,-1,0,0,0,128-128-128,0-0-0,|10||128-128-128
10,1161,attrition 69,1809,-22,41,9,8,2,0,11,-1,0,0,0,128-128-128,0-0-0,|10||128-128-128
10,1162,attrition 70,1772,5,41,9,8,2,0,11,-1,0,0,0,128-128-128,0-0-0,|10||128-128-128
10,1163,attrition 71,1249,-177,41,9,8,2,0,11,-1,0,0,0,128-128-128,0-0-0,|10||128-128-128
10,1164,attrition 72,1337,-183,41,9,8,2,0,11,-1,0,0,0,128-128-128,0-0-0,|10||128-128-128
10,1165,attrition 73,1405,-187,41,9,8,2,0,11,-1,0,0,0,128-128-128,0-0-0,|10||128-128-128
10,1166,attrition 74,1460,-197,41,9,8,2,0,11,-1,0,0,0,128-128-128,0-0-0,|10||128-128-128
10,1167,attrition 75,1530,-190,41,9,8,2,0,11,-1,0,0,0,128-128-128,0-0-0,|10||128-128-128
10,1168,attrition 76,1505,-162,41,9,8,2,0,11,-1,0,0,0,128-128-128,0-0-0,|10||128-128-128
1,1169,1128,111,0,0,0,0,0,64,0,-1--1--1,,1|(1275,-146)|
1,1170,1129,111,0,0,0,0,0,64,0,-1--1--1,,1|(1332,-140)|
1,1171,1130,111,0,0,0,0,0,64,0,-1--1--1,,1|(1377,-143)|
1,1172,1131,111,0,0,0,0,0,64,0,-1--1--1,,1|(1421,-144)|
1,1173,1132,111,0,0,0,0,0,64,0,-1--1--1,,1|(1456,-143)|
1,1174,1133,111,0,0,0,0,0,64,0,-1--1--1,,1|(1493,-139)|
1,1175,1163,111,0,0,0,0,0,64,0,-1--1--1,,1|(1252,-128)|
1,1176,1164,111,0,0,0,0,0,64,0,-1--1--1,,1|(1301,-130)|
1,1177,1165,111,0,0,0,0,0,64,0,-1--1--1,,1|(1337,-131)|
1,1178,1166,111,0,0,0,0,0,64,0,-1--1--1,,1|(1365,-135)|
1,1179,1167,111,0,0,0,0,0,64,0,-1--1--1,,1|(1400,-131)|
1,1180,1168,111,0,0,0,0,0,64,0,-1--1--1,,1|(1388,-117)|
1,1181,1134,111,0,0,0,0,0,64,0,-1--1--1,,1|(1481,-125)|
1,1182,1135,111,0,0,0,0,0,64,0,-1--1--1,,1|(1465,-111)|
1,1183,1136,111,0,0,0,0,0,64,0,-1--1--1,,1|(1454,-97)|
1,1184,1137,111,0,0,0,0,0,64,0,-1--1--1,,1|(1444,-80)|
1,1185,1138,111,0,0,0,0,0,64,0,-1--1--1,,1|(1417,-62)|
1,1186,1139,111,0,0,0,0,0,64,0,-1--1--1,,1|(1395,-45)|
1,1187,1140,111,0,0,0,0,0,64,0,-1--1--1,,1|(1364,-36)|
1,1188,1141,111,0,0,0,0,0,64,0,-1--1--1,,1|(1530,-138)|
1,1189,1142,111,0,0,0,0,0,64,0,-1--1--1,,1|(1518,-128)|
1,1190,1143,111,0,0,0,0,0,64,0,-1--1--1,,1|(1507,-113)|
1,1191,1144,111,0,0,0,0,0,64,0,-1--1--1,,1|(1497,-98)|
1,1192,1145,111,0,0,0,0,0,64,0,-1--1--1,,1|(1490,-87)|
1,1193,1146,111,0,0,0,0,0,64,0,-1--1--1,,1|(1478,-65)|
1,1194,1147,111,0,0,0,0,0,64,0,-1--1--1,,1|(1458,-51)|
1,1195,1148,111,0,0,0,0,0,64,0,-1--1--1,,1|(1433,-34)|
1,1196,1149,111,0,0,0,0,0,64,0,-1--1--1,,1|(1559,-122)|
1,1197,1150,111,0,0,0,0,0,64,0,-1--1--1,,1|(1566,-142)|
1,1198,1151,111,0,0,0,0,0,64,0,-1--1--1,,1|(1550,-104)|
1,1199,1152,111,0,0,0,0,0,64,0,-1--1--1,,1|(1532,-87)|
1,1200,1153,111,0,0,0,0,0,64,0,-1--1--1,,1|(1520,-67)|
1,1201,1154,111,0,0,0,0,0,64,0,-1--1--1,,1|(1499,-51)|
1,1202,1155,111,0,0,0,0,0,64,0,-1--1--1,,1|(1479,-31)|
1,1203,1156,111,0,0,0,0,0,64,0,-1--1--1,,1|(1614,-141)|
1,1204,1157,111,0,0,0,0,0,64,0,-1--1--1,,1|(1602,-118)|
1,1205,1158,111,0,0,0,0,0,64,0,-1--1--1,,1|(1589,-100)|
1,1206,1159,111,0,0,0,0,0,64,0,-1--1--1,,1|(1570,-81)|
1,1207,1160,111,0,0,0,0,0,64,0,-1--1--1,,1|(1557,-64)|
1,1208,1161,111,0,0,0,0,0,64,0,-1--1--1,,1|(1539,-44)|
1,1209,1162,111,0,0,0,0,0,64,0,-1--1--1,,1|(1520,-30)|
1,1210,1212,598,4,0,0,22,0,0,0,-1--1--1,,1|(6667,379)|
1,1211,1212,597,100,0,0,22,0,0,0,-1--1--1,,1|(6582,379)|
11,1212,4140,6625,379,6,8,34,3,0,0,1,0,0,0
10,1213,Aging 57,6625,398,34,10,40,3,0,0,-1,0,0,0
1,1214,597,1213,1,0,0,0,0,64,0,-1--1--1,,1|(6575,352)|
10,1215,SW retirement Policy,10267,884,53,18,8,3,0,0,0,0,0,0
10,1216,Retirement Effect,10273,782,41,18,8,3,0,0,0,0,0,0
1,1217,1215,1216,0,0,0,0,0,64,0,-1--1--1,,1|(10269,839)|
1,1218,1216,1070,0,0,0,0,0,64,0,-1--1--1,,1|(10579,658)|
1,1219,1216,1031,0,0,0,0,0,64,0,-1--1--1,,1|(10486,657)|
1,1220,1216,1030,0,0,0,0,0,64,0,-1--1--1,,1|(10373,658)|
1,1221,1216,1029,0,0,0,0,0,64,0,-1--1--1,,1|(10246,661)|
1,1222,1216,1028,0,0,0,0,0,64,0,-1--1--1,,1|(10130,655)|
1,1223,1216,1027,0,0,0,0,0,64,0,-1--1--1,,1|(9999,652)|
10,1224,Retirement Effect,9009,781,40,19,8,2,0,3,-1,0,0,0,128-128-128,0-0-0,|12||128-128-128
1,1225,1224,906,0,0,0,0,0,64,0,-1--1--1,,1|(9264,656)|
1,1226,1224,905,0,0,0,0,0,64,0,-1--1--1,,1|(9150,657)|
1,1227,1224,904,0,0,0,0,0,64,0,-1--1--1,,1|(9020,660)|
1,1228,1224,903,0,0,0,0,0,64,0,-1--1--1,,1|(8906,655)|
1,1229,1224,902,0,0,0,0,0,64,0,-1--1--1,,1|(8776,652)|
10,1230,Retirement Effect,7738,823,40,19,8,2,0,3,-1,0,0,0,128-128-128,0-0-0,|12||128-128-128
1,1231,1230,792,0,0,0,0,0,64,0,-1--1--1,,1|(7543,668)|
1,1232,1230,793,0,0,0,0,0,64,0,-1--1--1,,1|(7672,671)|
1,1233,1230,794,0,0,0,0,0,64,0,-1--1--1,,1|(7786,675)|
1,1234,1230,795,0,0,0,0,0,64,0,-1--1--1,,1|(7917,672)|
1,1235,1230,796,0,0,0,0,0,64,0,-1--1--1,,1|(8032,671)|
10,1236,Total population in academia,3616,-273,67,18,8,3,0,0,0,0,0,0
10,1237,Total population in academia,952,10,64,19,8,2,0,3,-1,0,0,0,128-128-128,0-0-0,|12||128-128-128
1,1238,1237,123,0,0,0,0,0,64,0,-1--1--1,,1|(900,40)|
10,1239,N31,2282,-371,25,11,8,2,0,3,-1,0,0,0,128-128-128,0-0-0,|12||128-128-128
10,1240,N32,2340,-376,25,11,8,2,0,3,-1,0,0,0,128-128-128,0-0-0,|12||128-128-128
10,1241,N33,2400,-381,25,11,8,2,0,3,-1,0,0,0,128-128-128,0-0-0,|12||128-128-128
10,1242,N34,2465,-376,25,11,8,2,0,3,-1,0,0,0,128-128-128,0-0-0,|12||128-128-128
10,1243,N35,2535,-371,25,11,8,2,0,3,-1,0,0,0,128-128-128,0-0-0,|12||128-128-128
10,1244,N36,2602,-374,25,11,8,2,0,3,-1,0,0,0,128-128-128,0-0-0,|12||128-128-128
10,1245,N37,2657,-376,25,11,8,2,0,3,-1,0,0,0,128-128-128,0-0-0,|12||128-128-128
10,1246,N38,2706,-381,25,11,8,2,0,3,-1,0,0,0,128-128-128,0-0-0,|12||128-128-128
10,1247,N39,2767,-382,25,11,8,2,0,3,-1,0,0,0,128-128-128,0-0-0,|12||128-128-128
10,1248,N40,2827,-379,25,11,8,2,0,3,-1,0,0,0,128-128-128,0-0-0,|12||128-128-128
10,1249,N41,2886,-386,25,11,8,2,0,3,-1,0,0,0,128-128-128,0-0-0,|12||128-128-128
10,1250,N42,2940,-382,25,11,8,2,0,3,-1,0,0,0,128-128-128,0-0-0,|12||128-128-128
10,1251,N43,2999,-384,25,11,8,2,0,3,-1,0,0,0,128-128-128,0-0-0,|12||128-128-128
10,1252,N44,3055,-381,25,11,8,2,0,3,-1,0,0,0,128-128-128,0-0-0,|12||128-128-128
10,1253,N45,3115,-379,25,11,8,2,0,3,-1,0,0,0,128-128-128,0-0-0,|12||128-128-128
10,1254,N46,3162,-376,25,11,8,2,0,3,-1,0,0,0,128-128-128,0-0-0,|12||128-128-128
10,1255,N47,3216,-381,25,11,8,2,0,3,-1,0,0,0,128-128-128,0-0-0,|12||128-128-128
10,1256,N48,3272,-382,25,11,8,2,0,3,-1,0,0,0,128-128-128,0-0-0,|12||128-128-128
10,1257,N49,3325,-385,25,11,8,2,0,3,-1,0,0,0,128-128-128,0-0-0,|12||128-128-128
10,1258,N50,3367,-386,25,11,8,2,0,3,-1,0,0,0,128-128-128,0-0-0,|12||128-128-128
10,1259,N51,3426,-384,25,11,8,2,0,3,-1,0,0,0,128-128-128,0-0-0,|12||128-128-128
10,1260,N52,3492,-384,25,11,8,2,0,3,-1,0,0,0,128-128-128,0-0-0,|12||128-128-128
10,1261,N53,3566,-386,25,11,8,2,0,3,-1,0,0,0,128-128-128,0-0-0,|12||128-128-128
10,1262,N54,3632,-386,25,11,8,2,0,3,-1,0,0,0,128-128-128,0-0-0,|12||128-128-128
10,1263,N55,3705,-389,25,11,8,2,0,3,-1,0,0,0,128-128-128,0-0-0,|12||128-128-128
10,1264,N56,3785,-396,25,11,8,2,0,3,-1,0,0,0,128-128-128,0-0-0,|12||128-128-128
10,1265,N57,3845,-405,25,11,8,2,0,3,-1,0,0,0,128-128-128,0-0-0,|12||128-128-128
10,1266,N58,3915,-401,25,11,8,2,0,3,-1,0,0,0,128-128-128,0-0-0,|12||128-128-128
10,1267,N59,3975,-396,25,11,8,2,0,3,-1,0,0,0,128-128-128,0-0-0,|12||128-128-128
10,1268,N60,4046,-396,25,11,8,2,0,3,-1,0,0,0,128-128-128,0-0-0,|12||128-128-128
10,1269,N61,4128,-396,25,11,8,2,0,3,-1,0,0,0,128-128-128,0-0-0,|12||128-128-128
10,1270,N62,4206,-395,25,11,8,2,0,3,-1,0,0,0,128-128-128,0-0-0,|12||128-128-128
10,1271,N63,4296,-394,25,11,8,2,0,3,-1,0,0,0,128-128-128,0-0-0,|12||128-128-128
10,1272,N64,4376,-402,25,11,8,2,0,3,-1,0,0,0,128-128-128,0-0-0,|12||128-128-128
10,1273,N65,4456,-405,25,11,8,2,0,3,-1,0,0,0,128-128-128,0-0-0,|12||128-128-128
10,1274,N66,4536,-406,25,11,8,2,0,3,-1,0,0,0,128-128-128,0-0-0,|12||128-128-128
10,1275,N67,4621,-404,25,11,8,2,0,3,-1,0,0,0,128-128-128,0-0-0,|12||128-128-128
10,1276,N68,4676,-401,25,11,8,2,0,3,-1,0,0,0,128-128-128,0-0-0,|12||128-128-128
10,1277,N69,4743,-406,25,11,8,2,0,3,-1,0,0,0,128-128-128,0-0-0,|12||128-128-128
10,1278,N70,4807,-409,25,11,8,2,0,3,-1,0,0,0,128-128-128,0-0-0,|12||128-128-128
10,1279,N71,4876,-401,25,11,8,2,0,3,-1,0,0,0,128-128-128,0-0-0,|12||128-128-128
10,1280,N72,4941,-395,25,11,8,2,0,3,-1,0,0,0,128-128-128,0-0-0,|12||128-128-128
10,1281,N73,5006,-396,25,11,8,2,0,3,-1,0,0,0,128-128-128,0-0-0,|12||128-128-128
10,1282,N74,5066,-401,25,11,8,2,0,3,-1,0,0,0,128-128-128,0-0-0,|12||128-128-128
10,1283,N75,5128,-396,25,11,8,2,0,3,-1,0,0,0,128-128-128,0-0-0,|12||128-128-128
10,1284,"N76-Higher",5206,-396,48,11,8,2,0,3,-1,0,0,0,128-128-128,0-0-0,|12||128-128-128
10,1285,"%31",2305,-162,18,10,8,3,0,0,0,0,0,0
10,1286,"%32",2356,-163,18,10,8,3,0,0,0,0,0,0
10,1287,"%33",2426,-165,18,10,8,3,0,0,0,0,0,0
10,1288,"%34",2479,-163,18,10,8,3,0,0,0,0,0,0
10,1289,"%35",2521,-166,18,10,8,3,0,0,0,0,0,0
10,1290,"%36",2579,-169,18,10,8,3,0,0,0,0,0,0
10,1291,"%37",2629,-170,18,10,8,3,0,0,0,0,0,0
10,1292,"%38",2678,-172,18,10,8,3,0,0,0,0,0,0
10,1293,"%39",2725,-173,18,10,8,3,0,0,0,0,0,0
10,1294,"%40",2782,-173,18,10,8,3,0,0,0,0,0,0
10,1295,"%41",2824,-175,18,10,8,3,0,0,0,0,0,0
10,1296,"%42",2891,-173,18,10,8,3,0,0,0,0,0,0
10,1297,"%43",2954,-179,18,10,8,3,0,0,0,0,0,0
10,1298,"%44",3012,-180,18,10,8,3,0,0,0,0,0,0
10,1299,"%45",3059,-186,18,10,8,3,0,0,0,0,0,0
10,1300,"%46",3108,-183,18,10,8,3,0,0,0,0,0,0
10,1301,"%47",3158,-185,18,10,8,3,0,0,0,0,0,0
10,1302,"%48",3216,-189,18,10,8,3,0,0,0,0,0,0
10,1303,"%49",3272,-188,18,10,8,3,0,0,0,0,0,0
10,1304,"%50",3314,-192,18,10,8,3,0,0,0,0,0,0
10,1305,"%51",3374,-186,18,10,8,3,0,0,0,0,0,0
10,1306,"%52",3434,-190,18,10,8,3,0,0,0,0,0,0
10,1307,"%53",3501,-186,18,10,8,3,0,0,0,0,0,0
10,1308,"%54",3558,-190,18,10,8,3,0,0,0,0,0,0
10,1309,"%55",3618,-192,18,10,8,3,0,0,0,0,0,0
10,1310,"%56",3666,-192,18,10,8,3,0,0,0,0,0,0
10,1311,"%57",3722,-192,18,10,8,3,0,0,0,0,0,0
10,1312,"%58",3773,-196,18,10,8,3,0,0,0,0,0,0
10,1313,"%59",3834,-199,18,10,8,3,0,0,0,0,0,0
10,1314,"%60",3877,-202,18,10,8,3,0,0,0,0,0,0
10,1315,"%61",3991,-206,18,10,8,3,0,0,0,0,0,0
10,1316,"%62",4157,-208,18,10,8,3,0,0,0,0,0,0
10,1317,"%63",4240,-206,18,10,8,3,0,0,0,0,0,0
10,1318,"%64",4317,-208,18,10,8,3,0,0,0,0,0,0
10,1319,"%65",4404,-209,18,10,8,3,0,0,0,0,0,0
10,1320,"%66",4486,-209,18,10,8,3,0,0,0,0,0,0
10,1321,"%67",4553,-210,18,10,8,3,0,0,0,0,0,0
10,1322,"%68",4614,-216,18,10,8,3,0,0,0,0,0,0
10,1323,"%69",4683,-222,18,10,8,3,0,0,0,0,0,0
10,1324,"%70",4751,-222,18,10,8,3,0,0,0,0,0,0
10,1325,"%71",4831,-223,18,10,8,3,0,0,0,0,0,0
10,1326,"%72",4900,-222,18,10,8,3,0,0,0,0,0,0
10,1327,"%73",4951,-229,18,10,8,3,0,0,0,0,0,0
10,1328,"%74",5011,-230,18,10,8,3,0,0,0,0,0,0
10,1329,"%75",5078,-238,18,10,8,3,0,0,0,0,0,0
10,1330,"%76",5167,-240,18,10,8,3,0,0,0,0,0,0
1,1331,1239,1236,0,0,0,0,0,64,0,-1--1--1,,1|(2921,-325)|
1,1332,1240,1236,0,0,0,0,0,64,0,-1--1--1,,1|(2950,-328)|
1,1333,1241,1236,0,0,0,0,0,64,0,-1--1--1,,1|(2980,-330)|
1,1334,1242,1236,0,0,0,0,0,64,0,-1--1--1,,1|(3012,-328)|
1,1335,1243,1236,0,0,0,0,0,64,0,-1--1--1,,1|(3047,-326)|
1,1336,1244,1236,0,0,0,0,0,64,0,-1--1--1,,1|(3081,-327)|
1,1337,1245,1236,0,0,0,0,0,64,0,-1--1--1,,1|(3108,-329)|
1,1338,1246,1236,0,0,0,0,0,64,0,-1--1--1,,1|(3133,-331)|
1,1339,1247,1236,0,0,0,0,0,64,0,-1--1--1,,1|(3163,-332)|
1,1340,1248,1236,0,0,0,0,0,64,0,-1--1--1,,1|(3193,-331)|
1,1341,1249,1236,0,0,0,0,0,64,0,-1--1--1,,1|(3223,-335)|
1,1342,1250,1236,0,0,0,0,0,64,0,-1--1--1,,1|(3250,-333)|
1,1343,1251,1236,0,0,0,0,0,64,0,-1--1--1,,1|(3279,-335)|
1,1344,1252,1236,0,0,0,0,0,64,0,-1--1--1,,1|(3307,-333)|
1,1345,1253,1236,0,0,0,0,0,64,0,-1--1--1,,1|(3337,-333)|
1,1346,1254,1236,0,0,0,0,0,64,0,-1--1--1,,1|(3361,-332)|
1,1347,1255,1236,0,0,0,0,0,64,0,-1--1--1,,1|(3388,-335)|
1,1348,1256,1236,0,0,0,0,0,64,0,-1--1--1,,1|(3421,-336)|
1,1349,1257,1236,0,0,0,0,0,64,0,-1--1--1,,1|(3452,-337)|
1,1350,1258,1236,0,0,0,0,0,64,0,-1--1--1,,1|(3477,-336)|
1,1351,1259,1236,0,0,0,0,0,64,0,-1--1--1,,1|(3508,-336)|
1,1352,1260,1236,0,0,0,0,0,64,0,-1--1--1,,1|(3544,-337)|
1,1353,1261,1236,0,0,0,0,0,64,0,-1--1--1,,1|(3586,-340)|
1,1354,1262,1236,0,0,0,0,0,64,0,-1--1--1,,1|(3625,-340)|
1,1355,1263,1236,0,0,0,0,0,64,0,-1--1--1,,1|(3667,-341)|
1,1356,1264,1236,0,0,0,0,0,64,0,-1--1--1,,1|(3710,-343)|
1,1357,1265,1236,0,0,0,0,0,64,0,-1--1--1,,1|(3742,-346)|
1,1358,1266,1236,0,0,0,0,0,64,0,-1--1--1,,1|(3780,-344)|
1,1359,1267,1236,0,0,0,0,0,64,0,-1--1--1,,1|(3815,-342)|
1,1360,1268,1236,0,0,0,0,0,64,0,-1--1--1,,1|(3856,-342)|
1,1361,1269,1236,0,0,0,0,0,64,0,-1--1--1,,1|(3899,-342)|
1,1362,1270,1236,0,0,0,0,0,64,0,-1--1--1,,1|(3938,-340)|
1,1363,1271,1236,0,0,0,0,0,64,0,-1--1--1,,1|(3983,-339)|
1,1364,1272,1236,0,0,0,0,0,64,0,-1--1--1,,1|(4023,-343)|
1,1365,1273,1236,0,0,0,0,0,64,0,-1--1--1,,1|(4063,-345)|
1,1366,1274,1236,0,0,0,0,0,64,0,-1--1--1,,1|(4103,-345)|
1,1367,1275,1236,0,0,0,0,0,64,0,-1--1--1,,1|(4146,-343)|
1,1368,1276,1236,0,0,0,0,0,64,0,-1--1--1,,1|(4173,-341)|
1,1369,1277,1236,0,0,0,0,0,64,0,-1--1--1,,1|(4207,-344)|
1,1370,1278,1236,0,0,0,0,0,64,0,-1--1--1,,1|(4239,-345)|
1,1371,1279,1236,0,0,0,0,0,64,0,-1--1--1,,1|(4273,-341)|
1,1372,1280,1236,0,0,0,0,0,64,0,-1--1--1,,1|(4306,-338)|
1,1373,1281,1236,0,0,0,0,0,64,0,-1--1--1,,1|(4338,-338)|
1,1374,1282,1236,0,0,0,0,0,64,0,-1--1--1,,1|(4368,-340)|
1,1375,1283,1236,0,0,0,0,0,64,0,-1--1--1,,1|(4399,-338)|
1,1376,1284,1236,0,0,0,0,0,64,0,-1--1--1,,1|(4427,-337)|
1,1377,1236,1285,0,0,0,0,0,64,0,-1--1--1,,1|(2942,-217)|
1,1378,1236,1286,0,0,0,0,0,64,0,-1--1--1,,1|(2968,-218)|
1,1379,1236,1287,0,0,0,0,0,64,0,-1--1--1,,1|(3003,-218)|
1,1380,1236,1288,0,0,0,0,0,64,0,-1--1--1,,1|(3029,-217)|
1,1381,1236,1289,0,0,0,0,0,64,0,-1--1--1,,1|(3050,-219)|
1,1382,1236,1290,0,0,0,0,0,64,0,-1--1--1,,1|(3079,-220)|
1,1383,1236,1291,0,0,0,0,0,64,0,-1--1--1,,1|(3104,-221)|
1,1384,1236,1292,0,0,0,0,0,64,0,-1--1--1,,1|(3129,-221)|
1,1385,1236,1293,0,0,0,0,0,64,0,-1--1--1,,1|(3152,-222)|
1,1386,1236,1294,0,0,0,0,0,64,0,-1--1--1,,1|(3181,-222)|
1,1387,1236,1295,0,0,0,0,0,64,0,-1--1--1,,1|(3202,-223)|
1,1388,1236,1296,0,0,0,0,0,64,0,-1--1--1,,1|(3235,-221)|
1,1389,1236,1297,0,0,0,0,0,64,0,-1--1--1,,1|(3267,-224)|
1,1390,1236,1298,0,0,0,0,0,64,0,-1--1--1,,1|(3296,-225)|
1,1391,1236,1299,0,0,0,0,0,64,0,-1--1--1,,1|(3319,-228)|
1,1392,1236,1300,0,0,0,0,0,64,0,-1--1--1,,1|(3344,-226)|
1,1393,1236,1301,0,0,0,0,0,64,0,-1--1--1,,1|(3369,-227)|
1,1394,1236,1302,0,0,0,0,0,64,0,-1--1--1,,1|(3398,-228)|
1,1395,1236,1303,0,0,0,0,0,64,0,-1--1--1,,1|(3426,-227)|
1,1396,1236,1304,0,0,0,0,0,64,0,-1--1--1,,1|(3447,-229)|
1,1397,1236,1305,0,0,0,0,0,64,0,-1--1--1,,1|(3485,-227)|
1,1398,1236,1306,0,0,0,0,0,64,0,-1--1--1,,1|(3520,-230)|
1,1399,1236,1307,0,0,0,0,0,64,0,-1--1--1,,1|(3559,-230)|
1,1400,1236,1308,0,0,0,0,0,64,0,-1--1--1,,1|(3588,-234)|
1,1401,1236,1309,0,0,0,0,0,64,0,-1--1--1,,1|(3616,-236)|
1,1402,1236,1310,0,0,0,0,0,64,0,-1--1--1,,1|(3639,-235)|
1,1403,1236,1311,0,0,0,0,0,64,0,-1--1--1,,1|(3667,-233)|
1,1404,1236,1312,0,0,0,0,0,64,0,-1--1--1,,1|(3697,-234)|
1,1405,1236,1313,0,0,0,0,0,64,0,-1--1--1,,1|(3735,-233)|
1,1406,1236,1314,0,0,0,0,0,64,0,-1--1--1,,1|(3763,-233)|
1,1407,1236,1315,0,0,0,0,0,64,0,-1--1--1,,1|(3821,-238)|
1,1408,1236,1316,0,0,0,0,0,64,0,-1--1--1,,1|(3904,-239)|
1,1409,1236,1317,0,0,0,0,0,64,0,-1--1--1,,1|(3945,-238)|
1,1410,1236,1318,0,0,0,0,0,64,0,-1--1--1,,1|(3984,-240)|
1,1411,1236,1319,0,0,0,0,0,64,0,-1--1--1,,1|(4027,-241)|
1,1412,1236,1320,0,0,0,0,0,64,0,-1--1--1,,1|(4068,-241)|
1,1413,1236,1321,0,0,0,0,0,64,0,-1--1--1,,1|(4102,-241)|
1,1414,1236,1322,0,0,0,0,0,64,0,-1--1--1,,1|(4132,-245)|
1,1415,1236,1323,0,0,0,0,0,64,0,-1--1--1,,1|(4167,-247)|
1,1416,1236,1324,0,0,0,0,0,64,0,-1--1--1,,1|(4201,-247)|
1,1417,1236,1325,0,0,0,0,0,64,0,-1--1--1,,1|(4241,-248)|
1,1418,1236,1326,0,0,0,0,0,64,0,-1--1--1,,1|(4275,-248)|
1,1419,1236,1327,0,0,0,0,0,64,0,-1--1--1,,1|(4301,-251)|
1,1420,1236,1328,0,0,0,0,0,64,0,-1--1--1,,1|(4331,-252)|
1,1421,1236,1329,0,0,0,0,0,64,0,-1--1--1,,1|(4364,-256)|
1,1422,1236,1330,0,0,0,0,0,64,0,-1--1--1,,1|(4409,-257)|
1,1423,1239,1285,0,0,0,0,0,64,0,-1--1--1,,1|(2292,-273)|
1,1424,1240,1286,0,0,0,0,0,64,0,-1--1--1,,1|(2346,-276)|
1,1425,1241,1287,0,0,0,0,0,64,0,-1--1--1,,1|(2411,-280)|
1,1426,1242,1288,0,0,0,0,0,64,0,-1--1--1,,1|(2471,-276)|
1,1427,1243,1289,0,0,0,0,0,64,0,-1--1--1,,1|(2528,-275)|
1,1428,1244,1290,0,0,0,0,0,64,0,-1--1--1,,1|(2591,-278)|
1,1429,1245,1291,0,0,0,0,0,64,0,-1--1--1,,1|(2643,-280)|
1,1430,1246,1292,0,0,0,0,0,64,0,-1--1--1,,1|(2692,-283)|
1,1431,1247,1293,0,0,0,0,0,64,0,-1--1--1,,1|(2747,-284)|
1,1432,1248,1294,0,0,0,0,0,64,0,-1--1--1,,1|(2806,-283)|
1,1433,1249,1295,0,0,0,0,0,64,0,-1--1--1,,1|(2856,-287)|
1,1434,1250,1296,0,0,0,0,0,64,0,-1--1--1,,1|(2917,-284)|
1,1435,1251,1297,0,0,0,0,0,64,0,-1--1--1,,1|(2978,-288)|
1,1436,1252,1298,0,0,0,0,0,64,0,-1--1--1,,1|(3034,-287)|
1,1437,1253,1299,0,0,0,0,0,64,0,-1--1--1,,1|(3088,-289)|
1,1438,1254,1300,0,0,0,0,0,64,0,-1--1--1,,1|(3136,-286)|
1,1439,1255,1301,0,0,0,0,0,64,0,-1--1--1,,1|(3188,-290)|
1,1440,1256,1302,0,0,0,0,0,64,0,-1--1--1,,1|(3245,-292)|
1,1441,1257,1303,0,0,0,0,0,64,0,-1--1--1,,1|(3300,-293)|
1,1442,1258,1304,0,0,0,0,0,64,0,-1--1--1,,1|(3341,-296)|
1,1443,1259,1305,0,0,0,0,0,64,0,-1--1--1,,1|(3401,-292)|
1,1444,1260,1306,0,0,0,0,0,64,0,-1--1--1,,1|(3464,-294)|
1,1445,1261,1307,0,0,0,0,0,64,0,-1--1--1,,1|(3535,-293)|
1,1446,1262,1308,0,0,0,0,0,64,0,-1--1--1,,1|(3597,-295)|
1,1447,1263,1309,0,0,0,0,0,64,0,-1--1--1,,1|(3664,-297)|
1,1448,1264,1310,0,0,0,0,0,64,0,-1--1--1,,1|(3728,-300)|
1,1449,1265,1311,0,0,0,0,0,64,0,-1--1--1,,1|(3786,-305)|
1,1450,1266,1312,0,0,0,0,0,64,0,-1--1--1,,1|(3847,-304)|
1,1451,1267,1313,0,0,0,0,0,64,0,-1--1--1,,1|(3908,-303)|
1,1452,1268,1314,0,0,0,0,0,64,0,-1--1--1,,1|(3965,-304)|
1,1453,1269,1315,0,0,0,0,0,64,0,-1--1--1,,1|(4063,-307)|
1,1454,1270,1316,0,0,0,0,0,64,0,-1--1--1,,1|(4183,-308)|
1,1455,1271,1317,0,0,0,0,0,64,0,-1--1--1,,1|(4269,-307)|
1,1456,1272,1318,0,0,0,0,0,64,0,-1--1--1,,1|(4348,-312)|
1,1457,1273,1319,0,0,0,0,0,64,0,-1--1--1,,1|(4431,-314)|
1,1458,1274,1320,0,0,0,0,0,64,0,-1--1--1,,1|(4512,-314)|
1,1459,1275,1321,0,0,0,0,0,64,0,-1--1--1,,1|(4589,-314)|
1,1460,1276,1322,0,0,0,0,0,64,0,-1--1--1,,1|(4647,-315)|
1,1461,1277,1323,0,0,0,0,0,64,0,-1--1--1,,1|(4715,-321)|
1,1462,1278,1324,0,0,0,0,0,64,0,-1--1--1,,1|(4780,-322)|
1,1463,1279,1325,0,0,0,0,0,64,0,-1--1--1,,1|(4855,-319)|
1,1464,1280,1326,0,0,0,0,0,64,0,-1--1--1,,1|(4922,-315)|
1,1465,1281,1327,0,0,0,0,0,64,0,-1--1--1,,1|(4980,-319)|
1,1466,1282,1328,0,0,0,0,0,64,0,-1--1--1,,1|(5040,-322)|
1,1467,1283,1329,0,0,0,0,0,64,0,-1--1--1,,1|(5105,-324)|
1,1468,1284,1330,0,0,0,0,0,64,0,-1--1--1,,1|(5188,-325)|
10,1469,Average Age,3594,-74,48,10,8,3,0,0,0,0,0,0
1,1470,1285,1469,0,0,0,0,0,64,0,-1--1--1,,1|(2927,-120)|
1,1471,1286,1469,0,0,0,0,0,64,0,-1--1--1,,1|(2953,-121)|
1,1472,1287,1469,0,0,0,0,0,64,0,-1--1--1,,1|(2988,-122)|
1,1473,1288,1469,0,0,0,0,0,64,0,-1--1--1,,1|(3014,-121)|
1,1474,1289,1469,0,0,0,0,0,64,0,-1--1--1,,1|(3035,-123)|
1,1475,1290,1469,0,0,0,0,0,64,0,-1--1--1,,1|(3064,-125)|
1,1476,1291,1469,0,0,0,0,0,64,0,-1--1--1,,1|(3089,-125)|
1,1477,1292,1469,0,0,0,0,0,64,0,-1--1--1,,1|(3114,-127)|
1,1478,1293,1469,0,0,0,0,0,64,0,-1--1--1,,1|(3137,-127)|
1,1479,1294,1469,0,0,0,0,0,64,0,-1--1--1,,1|(3166,-127)|
1,1480,1295,1469,0,0,0,0,0,64,0,-1--1--1,,1|(3187,-128)|
1,1481,1296,1469,0,0,0,0,0,64,0,-1--1--1,,1|(3220,-127)|
1,1482,1297,1469,0,0,0,0,0,64,0,-1--1--1,,1|(3252,-131)|
1,1483,1298,1469,0,0,0,0,0,64,0,-1--1--1,,1|(3281,-132)|
1,1484,1299,1469,0,0,0,0,0,64,0,-1--1--1,,1|(3304,-135)|
1,1485,1300,1469,0,0,0,0,0,64,0,-1--1--1,,1|(3330,-134)|
1,1486,1301,1469,0,0,0,0,0,64,0,-1--1--1,,1|(3358,-135)|
1,1487,1302,1469,0,0,0,0,0,64,0,-1--1--1,,1|(3390,-137)|
1,1488,1303,1469,0,0,0,0,0,64,0,-1--1--1,,1|(3420,-136)|
1,1489,1304,1469,0,0,0,0,0,64,0,-1--1--1,,1|(3444,-138)|
1,1490,1305,1469,0,0,0,0,0,64,0,-1--1--1,,1|(3476,-134)|
1,1491,1306,1469,0,0,0,0,0,64,0,-1--1--1,,1|(3507,-137)|
1,1492,1307,1469,0,0,0,0,0,64,0,-1--1--1,,1|(3542,-136)|
1,1493,1308,1469,0,0,0,0,0,64,0,-1--1--1,,1|(3573,-139)|
1,1494,1309,1469,0,0,0,0,0,64,0,-1--1--1,,1|(3607,-140)|
1,1495,1310,1469,0,0,0,0,0,64,0,-1--1--1,,1|(3633,-139)|
1,1496,1311,1469,0,0,0,0,0,64,0,-1--1--1,,1|(3663,-138)|
1,1497,1312,1469,0,0,0,0,0,64,0,-1--1--1,,1|(3689,-139)|
1,1498,1313,1469,0,0,0,0,0,64,0,-1--1--1,,1|(3720,-141)|
1,1499,1314,1469,0,0,0,0,0,64,0,-1--1--1,,1|(3743,-142)|
1,1500,1315,1469,0,0,0,0,0,64,0,-1--1--1,,1|(3805,-145)|
1,1501,1316,1469,0,0,0,0,0,64,0,-1--1--1,,1|(3894,-146)|
1,1502,1317,1469,0,0,0,0,0,64,0,-1--1--1,,1|(3938,-145)|
1,1503,1318,1469,0,0,0,0,0,64,0,-1--1--1,,1|(3977,-146)|
1,1504,1319,1469,0,0,0,0,0,64,0,-1--1--1,,1|(4020,-146)|
1,1505,1320,1469,0,0,0,0,0,64,0,-1--1--1,,1|(4061,-146)|
1,1506,1321,1469,0,0,0,0,0,64,0,-1--1--1,,1|(4095,-146)|
1,1507,1322,1469,0,0,0,0,0,64,0,-1--1--1,,1|(4125,-149)|
1,1508,1323,1469,0,0,0,0,0,64,0,-1--1--1,,1|(4160,-152)|
1,1509,1324,1469,0,0,0,0,0,64,0,-1--1--1,,1|(4194,-152)|
1,1510,1325,1469,0,0,0,0,0,64,0,-1--1--1,,1|(4234,-152)|
1,1511,1326,1469,0,0,0,0,0,64,0,-1--1--1,,1|(4268,-151)|
1,1512,1327,1469,0,0,0,0,0,64,0,-1--1--1,,1|(4294,-155)|
1,1513,1328,1469,0,0,0,0,0,64,0,-1--1--1,,1|(4324,-156)|
1,1514,1329,1469,0,0,0,0,0,64,0,-1--1--1,,1|(4357,-160)|
1,1515,1330,1469,0,0,0,0,0,64,0,-1--1--1,,1|(4402,-161)|
10,1516,Average age Data,5598,-244,48,18,8,3,0,0,0,0,0,0
10,1517,Time,5460,-313,52,11,8,130,0,3,-1,0,0,0,128-128-128,0-0-0,|12||128-128-128
1,1518,1517,1516,0,0,0,0,0,64,0,-1--1--1,,1|(5515,-286)|
10,1519,Average Age,9278,828,51,11,8,2,0,3,-1,0,0,0,128-128-128,0-0-0,|12||128-128-128
10,1520,N31 1995,273,375,43,11,8,2,1,3,-1,0,0,0,128-128-128,0-0-0,|12||128-128-128
1,1521,1520,1,0,1,0,0,0,64,1,-1--1--1,,1|(289,363)|
10,1522,N32 1995,529,383,43,11,8,2,1,3,-1,0,0,0,128-128-128,0-0-0,|12||128-128-128
1,1523,1522,2,0,1,0,0,0,64,1,-1--1--1,,1|(542,368)|
10,1524,N33 1995,814,373,43,11,8,2,1,3,-1,0,0,0,128-128-128,0-0-0,|12||128-128-128
1,1525,1524,3,0,1,0,0,0,64,1,-1--1--1,,1|(814,365)|
10,1526,N34 1995,1074,368,43,11,8,2,1,3,-1,0,0,0,128-128-128,0-0-0,|12||128-128-128
1,1527,1526,4,0,1,0,0,0,64,1,-1--1--1,,1|(1074,360)|
10,1528,N35 1995,1323,374,43,11,8,2,1,3,-1,0,0,0,128-128-128,0-0-0,|12||128-128-128
1,1529,1528,5,0,1,0,0,0,64,1,-1--1--1,,1|(1323,366)|
10,1530,N36 1995,1525,385,43,11,8,2,1,3,-1,0,0,0,128-128-128,0-0-0,|12||128-128-128
1,1531,1530,141,0,1,0,0,0,64,1,-1--1--1,,1|(1525,377)|
10,1532,N37 1995,1769,387,43,11,8,2,1,3,-1,0,0,0,128-128-128,0-0-0,|12||128-128-128
1,1533,1532,142,0,1,0,0,0,64,1,-1--1--1,,1|(1769,379)|
10,1534,N38 1995,2008,385,43,11,8,2,1,3,-1,0,0,0,128-128-128,0-0-0,|12||128-128-128
1,1535,1534,143,0,1,0,0,0,64,1,-1--1--1,,1|(2008,377)|
10,1536,N39 1995,2268,380,43,11,8,2,1,3,-1,0,0,0,128-128-128,0-0-0,|12||128-128-128
1,1537,1536,144,0,1,0,0,0,64,1,-1--1--1,,1|(2268,372)|
10,1538,N40 1995,2517,386,43,11,8,2,1,3,-1,0,0,0,128-128-128,0-0-0,|12||128-128-128
1,1539,1538,145,0,1,0,0,0,64,1,-1--1--1,,1|(2517,378)|
10,1540,N41 1995,2696,389,43,11,8,2,1,3,-1,0,0,0,128-128-128,0-0-0,|12||128-128-128
1,1541,1540,256,0,1,0,0,0,64,1,-1--1--1,,1|(2696,381)|
10,1542,N42 1995,2940,391,43,11,8,2,1,3,-1,0,0,0,128-128-128,0-0-0,|12||128-128-128
1,1543,1542,257,0,1,0,0,0,64,1,-1--1--1,,1|(2940,383)|
10,1544,N43 1995,3179,389,43,11,8,2,1,3,-1,0,0,0,128-128-128,0-0-0,|12||128-128-128
1,1545,1544,258,0,1,0,0,0,64,1,-1--1--1,,1|(3179,381)|
10,1546,N44 1995,3439,384,43,11,8,2,1,3,-1,0,0,0,128-128-128,0-0-0,|12||128-128-128
1,1547,1546,259,0,1,0,0,0,64,1,-1--1--1,,1|(3439,376)|
10,1548,N45 1995,3688,390,43,11,8,2,1,3,-1,0,0,0,128-128-128,0-0-0,|12||128-128-128
1,1549,1548,260,0,1,0,0,0,64,1,-1--1--1,,1|(3688,382)|
10,1550,N46 1995,3890,401,43,11,8,2,1,3,-1,0,0,0,128-128-128,0-0-0,|12||128-128-128
1,1551,1550,366,0,1,0,0,0,64,1,-1--1--1,,1|(3890,393)|
10,1552,N47 1995,4134,403,43,11,8,2,1,3,-1,0,0,0,128-128-128,0-0-0,|12||128-128-128
1,1553,1552,367,0,1,0,0,0,64,1,-1--1--1,,1|(4134,395)|
10,1554,N48 1995,4373,401,43,11,8,2,1,3,-1,0,0,0,128-128-128,0-0-0,|12||128-128-128
1,1555,1554,368,0,1,0,0,0,64,1,-1--1--1,,1|(4373,393)|
10,1556,N49 1995,4633,396,43,11,8,2,1,3,-1,0,0,0,128-128-128,0-0-0,|12||128-128-128
1,1557,1556,369,0,1,0,0,0,64,1,-1--1--1,,1|(4633,388)|
10,1558,N50 1995,4882,402,43,11,8,2,1,3,-1,0,0,0,128-128-128,0-0-0,|12||128-128-128
1,1559,1558,370,0,1,0,0,0,64,1,-1--1--1,,1|(4882,394)|
10,1560,N51 1995,5067,405,43,11,8,2,1,3,-1,0,0,0,128-128-128,0-0-0,|12||128-128-128
1,1561,1560,486,0,1,0,0,0,64,1,-1--1--1,,1|(5067,397)|
10,1562,N52 1995,5311,407,43,11,8,2,1,3,-1,0,0,0,128-128-128,0-0-0,|12||128-128-128
1,1563,1562,487,0,1,0,0,0,64,1,-1--1--1,,1|(5311,399)|
10,1564,N53 1995,5550,405,43,11,8,2,1,3,-1,0,0,0,128-128-128,0-0-0,|12||128-128-128
1,1565,1564,488,0,1,0,0,0,64,1,-1--1--1,,1|(5550,397)|
10,1566,N54 1995,5810,400,43,11,8,2,1,3,-1,0,0,0,128-128-128,0-0-0,|12||128-128-128
1,1567,1566,489,0,1,0,0,0,64,1,-1--1--1,,1|(5810,392)|
10,1568,N55 1995,6059,406,43,11,8,2,1,3,-1,0,0,0,128-128-128,0-0-0,|12||128-128-128
1,1569,1568,490,0,1,0,0,0,64,1,-1--1--1,,1|(6059,398)|
10,1570,N56 1995,6261,417,43,11,8,2,1,3,-1,0,0,0,128-128-128,0-0-0,|12||128-128-128
1,1571,1570,596,0,1,0,0,0,64,1,-1--1--1,,1|(6261,409)|
10,1572,N57 1995,6505,419,43,11,8,2,1,3,-1,0,0,0,128-128-128,0-0-0,|12||128-128-128
1,1573,1572,597,0,1,0,0,0,64,1,-1--1--1,,1|(6505,411)|
10,1574,N58 1995,6744,417,43,11,8,2,1,3,-1,0,0,0,128-128-128,0-0-0,|12||128-128-128
1,1575,1574,598,0,1,0,0,0,64,1,-1--1--1,,1|(6744,409)|
10,1576,N59 1995,7004,412,43,11,8,2,1,3,-1,0,0,0,128-128-128,0-0-0,|12||128-128-128
1,1577,1576,599,0,1,0,0,0,64,1,-1--1--1,,1|(7004,404)|
10,1578,N60 1995,7253,418,43,11,8,2,1,3,-1,0,0,0,128-128-128,0-0-0,|12||128-128-128
1,1579,1578,600,0,1,0,0,0,64,1,-1--1--1,,1|(7253,410)|
10,1580,N61 1995,7432,421,43,11,8,2,1,3,-1,0,0,0,128-128-128,0-0-0,|12||128-128-128
1,1581,1580,706,0,1,0,0,0,64,1,-1--1--1,,1|(7432,413)|
10,1582,N62 1995,7676,423,43,11,8,2,1,3,-1,0,0,0,128-128-128,0-0-0,|12||128-128-128
1,1583,1582,707,0,1,0,0,0,64,1,-1--1--1,,1|(7676,415)|
10,1584,N63 1995,7915,421,43,11,8,2,1,3,-1,0,0,0,128-128-128,0-0-0,|12||128-128-128
1,1585,1584,708,0,1,0,0,0,64,1,-1--1--1,,1|(7915,413)|
10,1586,N64 1995,8175,416,43,11,8,2,1,3,-1,0,0,0,128-128-128,0-0-0,|12||128-128-128
1,1587,1586,709,0,1,0,0,0,64,1,-1--1--1,,1|(8175,408)|
10,1588,N65 1995,8424,422,43,11,8,2,1,3,-1,0,0,0,128-128-128,0-0-0,|12||128-128-128
1,1589,1588,710,0,1,0,0,0,64,1,-1--1--1,,1|(8424,414)|
10,1590,N66 1995,8626,433,43,11,8,2,1,3,-1,0,0,0,128-128-128,0-0-0,|12||128-128-128
1,1591,1590,816,0,1,0,0,0,64,1,-1--1--1,,1|(8626,425)|
10,1592,N67 1995,8870,435,43,11,8,2,1,3,-1,0,0,0,128-128-128,0-0-0,|12||128-128-128
1,1593,1592,817,0,1,0,0,0,64,1,-1--1--1,,1|(8870,427)|
10,1594,N68 1995,9109,433,43,11,8,2,1,3,-1,0,0,0,128-128-128,0-0-0,|12||128-128-128
1,1595,1594,818,0,1,0,0,0,64,1,-1--1--1,,1|(9109,425)|
10,1596,N69 1995,9369,428,43,11,8,2,1,3,-1,0,0,0,128-128-128,0-0-0,|12||128-128-128
1,1597,1596,819,0,1,0,0,0,64,1,-1--1--1,,1|(9369,420)|
10,1598,N70 1995,9618,434,43,11,8,2,1,3,-1,0,0,0,128-128-128,0-0-0,|12||128-128-128
1,1599,1598,820,0,1,0,0,0,64,1,-1--1--1,,1|(9618,426)|
10,1600,N71 1995,9807,432,43,11,8,2,1,3,-1,0,0,0,128-128-128,0-0-0,|12||128-128-128
1,1601,1600,941,0,1,0,0,0,64,1,-1--1--1,,1|(9807,424)|
10,1602,N72 1995,10051,434,43,11,8,2,1,3,-1,0,0,0,128-128-128,0-0-0,|12||128-128-128
1,1603,1602,942,0,1,0,0,0,64,1,-1--1--1,,1|(10051,426)|
10,1604,N73 1995,10290,432,43,11,8,2,1,3,-1,0,0,0,128-128-128,0-0-0,|12||128-128-128
1,1605,1604,943,0,1,0,0,0,64,1,-1--1--1,,1|(10290,424)|
10,1606,N74 1995,10550,427,43,11,8,2,1,3,-1,0,0,0,128-128-128,0-0-0,|12||128-128-128
1,1607,1606,944,0,1,0,0,0,64,1,-1--1--1,,1|(10550,419)|
10,1608,N75 1995,10799,433,43,11,8,2,1,3,-1,0,0,0,128-128-128,0-0-0,|12||128-128-128
1,1609,1608,945,0,1,0,0,0,64,1,-1--1--1,,1|(10799,425)|
10,1610,"N76-Higher 1995",10983,437,44,19,8,2,1,3,-1,0,0,0,128-128-128,0-0-0,|12||128-128-128
1,1611,1610,1056,0,1,0,0,0,64,1,-1--1--1,,1|(10983,418)|
1,1612,87,9,0,0,0,0,0,64,0,-1--1--1,,1|(348,404)|
1,1613,88,13,0,0,0,0,0,64,0,-1--1--1,,1|(600,405)|
1,1614,89,17,0,0,0,0,0,64,0,-1--1--1,,1|(847,408)|
1,1615,90,21,0,0,0,0,0,64,0,-1--1--1,,1|(1107,406)|
1,1616,91,254,0,0,0,0,0,64,0,-1--1--1,,1|(1330,412)|
1,1617,227,149,0,0,0,0,0,64,0,-1--1--1,,1|(1542,416)|
1,1618,228,153,0,0,0,0,0,64,0,-1--1--1,,1|(1794,417)|
1,1619,229,157,0,0,0,0,0,64,0,-1--1--1,,1|(2041,420)|
1,1620,230,161,0,0,0,0,0,64,0,-1--1--1,,1|(2301,418)|
1,1621,231,484,0,0,0,0,0,64,0,-1--1--1,,1|(2518,422)|
1,1622,342,264,0,0,0,0,0,64,0,-1--1--1,,1|(2713,420)|
1,1623,343,268,0,0,0,0,0,64,0,-1--1--1,,1|(2965,421)|
1,1624,344,272,0,0,0,0,0,64,0,-1--1--1,,1|(3212,424)|
1,1625,345,276,0,0,0,0,0,64,0,-1--1--1,,1|(3472,422)|
1,1626,452,374,0,0,0,0,0,64,0,-1--1--1,,1|(3907,432)|
1,1627,346,479,0,0,0,0,0,64,0,-1--1--1,,1|(3695,428)|
1,1628,453,378,0,0,0,0,0,64,0,-1--1--1,,1|(4159,433)|
1,1629,454,382,0,0,0,0,0,64,0,-1--1--1,,1|(4406,436)|
1,1630,455,386,0,0,0,0,0,64,0,-1--1--1,,1|(4666,434)|
1,1631,456,939,0,0,0,0,0,64,0,-1--1--1,,1|(4885,438)|
1,1632,572,494,0,0,0,0,0,64,0,-1--1--1,,1|(5084,436)|
1,1633,573,498,0,0,0,0,0,64,0,-1--1--1,,1|(5336,437)|
1,1634,574,502,0,0,0,0,0,64,0,-1--1--1,,1|(5583,440)|
1,1635,575,506,0,0,0,0,0,64,0,-1--1--1,,1|(5843,438)|
1,1636,576,704,0,0,0,0,0,64,0,-1--1--1,,1|(6066,444)|
1,1637,678,604,0,0,0,0,0,64,0,-1--1--1,,1|(6278,448)|
1,1638,679,1213,0,0,0,0,0,64,0,-1--1--1,,1|(6528,450)|
1,1639,680,608,0,0,0,0,0,64,0,-1--1--1,,1|(6777,452)|
1,1640,681,612,0,0,0,0,0,64,0,-1--1--1,,1|(7037,450)|
1,1641,682,934,0,0,0,0,0,64,0,-1--1--1,,1|(7254,454)|
1,1642,792,714,0,0,0,0,0,64,0,-1--1--1,,1|(7449,452)|
1,1643,793,718,0,0,0,0,0,64,0,-1--1--1,,1|(7701,453)|
1,1644,794,722,0,0,0,0,0,64,0,-1--1--1,,1|(7948,456)|
1,1645,795,726,0,0,0,0,0,64,0,-1--1--1,,1|(8208,454)|
1,1646,796,929,0,0,0,0,0,64,0,-1--1--1,,1|(8431,460)|
1,1647,902,824,0,0,0,0,0,64,0,-1--1--1,,1|(8643,464)|
1,1648,903,828,0,0,0,0,0,64,0,-1--1--1,,1|(8895,465)|
1,1649,904,832,0,0,0,0,0,64,0,-1--1--1,,1|(9142,468)|
1,1650,905,836,0,0,0,0,0,64,0,-1--1--1,,1|(9402,466)|
1,1651,906,1054,0,0,0,0,0,64,0,-1--1--1,,1|(9622,469)|
1,1652,1027,949,0,0,0,0,0,64,0,-1--1--1,,1|(9824,463)|
1,1653,1028,953,0,0,0,0,0,64,0,-1--1--1,,1|(10076,464)|
1,1654,1029,957,0,0,0,0,0,64,0,-1--1--1,,1|(10323,467)|
1,1655,1030,961,0,0,0,0,0,64,0,-1--1--1,,1|(10583,465)|
1,1656,1031,1077,0,0,0,0,0,64,0,-1--1--1,,1|(10801,470)|
10,1657,Time,477,158,26,11,8,2,0,3,-1,0,0,0,128-128-128,0-0-0,|12||128-128-128
1,1658,1657,134,0,0,0,0,0,64,0,-1--1--1,,1|(521,153)|
10,1659,University capacity data,780,-39,75,24,8,130,0,3,-1,0,0,0,128-128-128,0-0-0,|12||128-128-128
1,1660,1659,122,0,0,0,0,0,64,0,-1--1--1,,1|(786,-11)|
12,1661,0,143,329,108,27,8,7,0,2,-1,0,0,0,-1--1--1,0-0-0,|12||255-0-0
Each stock is representing an age (e.g., N33: number of facutly members age 33)
12,1662,0,1171,-133,67,27,8,7,0,2,-1,0,0,0,-1--1--1,0-0-0,|12||255-0-0
This simply cacluates total exit rate
10,1663,time to adjust capacity,974,52,49,18,8,3,0,0,-1,0,0,0
1,1664,1663,123,0,0,0,0,0,64,0,-1--1--1,,1|(924,60)|
10,1665,Age unit,3683,-48,31,10,8,3,0,0,-1,0,0,0
1,1666,1665,1469,0,0,0,0,0,64,0,-1--1--1,,1|(3646,-59)|
10,1667,time to hire,732,57,41,10,8,3,0,0,-1,0,0,0
1,1668,1667,133,0,0,0,0,0,64,0,-1--1--1,,1|(753,88)|
\\\---/// Sketch information - do not modify anything except names
V300  Do not put anything below this section - it will be ignored
*Input
$192-192-192,0,Arial|12||0-0-0|0-0-0|0-0-255|-1--1--1|-1--1--1|96,96,76,0
12,1,0,763,1129,1371,456,3,135,0,6,3,0,0,0,-1--1--1,192-255-255,|12||255-0-0
Data from excel
10,2,N31 1995,-480,727,37,10,8,3,0,0,-1,0,0,0
10,3,N32 1995,-480,768,37,10,8,3,0,0,-1,0,0,0
10,4,N33 1995,-480,813,37,10,8,3,0,0,-1,0,0,0
10,5,N34 1995,-482,851,37,10,8,3,0,0,-1,0,0,0
10,6,N35 1995,-488,889,37,10,8,3,0,0,-1,0,0,0
10,7,N36 1995,-490,935,37,10,8,3,0,0,-1,0,0,0
10,8,N37 1995,-491,984,37,10,8,3,0,0,-1,0,0,0
10,9,N38 1995,-496,1023,37,10,8,3,0,0,-1,0,0,0
10,10,N39 1995,-497,1063,37,10,8,3,0,0,-1,0,0,0
10,11,N40 1995,-497,1102,37,10,8,3,0,0,-1,0,0,0
10,12,N41 1995,-496,1139,37,10,8,3,0,0,-1,0,0,0
10,13,N42 1995,-494,1171,37,10,8,3,0,0,-1,0,0,0
10,14,N43 1995,-496,1205,37,10,8,3,0,0,-1,0,0,0
10,15,N44 1995,-495,1247,37,10,8,3,0,0,-1,0,0,0
10,16,N45 1995,-495,1284,37,10,8,3,0,0,-1,0,0,0
10,17,N46 1995,-500,1321,37,10,8,3,0,0,-1,0,0,0
10,18,N47 1995,-497,1361,37,10,8,3,0,0,-1,0,0,0
10,19,N48 1995,-500,1401,37,10,8,3,0,0,-1,0,0,0
10,20,N49 1995,-499,1436,37,10,8,3,0,0,-1,0,0,0
10,21,N50 1995,-499,1483,37,10,8,3,0,0,-1,0,0,0
10,22,N51 1995,-329,726,37,10,8,3,0,0,-1,0,0,0
10,23,N52 1995,-331,769,37,10,8,3,0,0,-1,0,0,0
10,24,N53 1995,-336,812,37,10,8,3,0,0,-1,0,0,0
10,25,N54 1995,-335,850,37,10,8,3,0,0,-1,0,0,0
10,26,N55 1995,-331,891,37,10,8,3,0,0,-1,0,0,0
10,27,N56 1995,-341,933,37,10,8,3,0,0,-1,0,0,0
10,28,N57 1995,-342,974,37,10,8,3,0,0,-1,0,0,0
10,29,N58 1995,-341,1017,37,10,8,3,0,0,-1,0,0,0
10,30,N59 1995,-345,1055,37,10,8,3,0,0,-1,0,0,0
10,31,N60 1995,-345,1100,37,10,8,3,0,0,-1,0,0,0
10,32,N61 1995,-350,1143,37,10,8,3,0,0,-1,0,0,0
10,33,N62 1995,-351,1180,37,10,8,3,0,0,-1,0,0,0
10,34,N63 1995,-352,1213,37,10,8,3,0,0,-1,0,0,0
10,35,N64 1995,-348,1259,37,10,8,3,0,0,-1,0,0,0
10,36,N65 1995,-348,1300,37,10,8,3,0,0,-1,0,0,0
10,37,N66 1995,-352,1340,37,10,8,3,0,0,-1,0,0,0
10,38,N67 1995,-350,1381,37,10,8,3,0,0,-1,0,0,0
10,39,N68 1995,-350,1423,37,10,8,3,0,0,-1,0,0,0
10,40,N69 1995,-354,1470,37,10,8,3,0,0,-1,0,0,0
10,41,N70 1995,-356,1513,37,10,8,3,0,0,-1,0,0,0
10,42,N71 1995,-150,722,37,10,8,3,0,0,-1,0,0,0
10,43,N72 1995,-154,768,37,10,8,3,0,0,-1,0,0,0
10,44,N73 1995,-159,814,37,10,8,3,0,0,-1,0,0,0
10,45,N74 1995,-158,863,37,10,8,3,0,0,-1,0,0,0
10,46,N75 1995,-158,912,37,10,8,3,0,0,-1,0,0,0
10,47,"N76-Higher 1995",-137,960,43,18,8,3,0,0,-1,0,0,0
12,48,0,752,332,295,203,3,188,0,0,1,0,0,0
Average_Age
10,49,Normal fractional attrition 31,155,752,62,18,8,3,0,0,0,0,0,0
10,50,Normal fractional attrition 32,156,801,62,18,8,3,0,0,0,0,0,0
10,51,Normal fractional attrition 33,157,856,62,18,8,3,0,0,0,0,0,0
10,52,Normal fractional attrition 34,156,909,62,18,8,3,0,0,0,0,0,0
10,53,Normal fractional attrition 35,158,970,62,18,8,3,0,0,0,0,0,0
10,54,Normal fractional attrition 36,161,1029,62,18,8,3,0,0,0,0,0,0
10,55,Normal fractional attrition 37,171,1087,62,18,8,3,0,0,0,0,0,0
10,56,Normal fractional attrition 38,165,1144,62,18,8,3,0,0,0,0,0,0
10,57,Normal fractional attrition 39,171,1206,62,18,8,3,0,0,0,0,0,0
10,58,Normal fractional attrition 40,167,1262,62,18,8,3,0,0,0,0,0,0
10,59,Normal fractional attrition 41,329,746,62,18,8,3,0,0,0,0,0,0
10,60,Normal fractional attrition 42,332,806,62,18,8,3,0,0,0,0,0,0
10,61,Normal fractional attrition 43,332,860,62,18,8,3,0,0,0,0,0,0
10,62,Normal fractional attrition 44,332,917,62,18,8,3,0,0,0,0,0,0
10,63,Normal fractional attrition 45,336,975,62,18,8,3,0,0,0,0,0,0
10,64,Normal fractional attrition 46,342,1030,62,18,8,3,0,0,0,0,0,0
10,65,Normal fractional attrition 47,343,1088,62,18,8,3,0,0,0,0,0,0
10,66,Normal fractional attrition 48,341,1152,62,18,8,3,0,0,0,0,0,0
10,67,Normal fractional attrition 49,337,1199,62,18,8,3,0,0,0,0,0,0
10,68,Normal fractional attrition 50,336,1262,62,18,8,3,0,0,0,0,0,0
10,69,Normal fractional attrition 51,486,744,62,18,8,3,0,0,0,0,0,0
10,70,Normal fractional attrition 52,485,803,62,18,8,3,0,0,0,0,0,0
10,71,Normal fractional attrition 53,488,861,62,18,8,3,0,0,0,0,0,0
10,72,Normal fractional attrition 54,486,917,62,18,8,3,0,0,0,0,0,0
10,73,Normal fractional attrition 55,491,974,62,18,8,3,0,0,0,0,0,0
10,74,Normal fractional attrition 56,496,1029,62,18,8,3,0,0,0,0,0,0
10,75,Normal fractional attrition 57,495,1093,62,18,8,3,0,0,0,0,0,0
10,76,Normal fractional attrition 58,500,1153,62,18,8,3,0,0,0,0,0,0
10,77,Normal fractional attrition 59,501,1209,62,18,8,3,0,0,0,0,0,0
10,78,Normal fractional attrition 60,501,1271,62,18,8,3,0,0,0,0,0,0
10,79,Normal fractional attrition 61,675,746,62,18,8,3,0,0,0,0,0,0
10,80,Normal fractional attrition 62,677,803,62,18,8,3,0,0,0,0,0,0
10,81,Normal fractional attrition 63,667,859,62,18,8,3,0,0,0,0,0,0
10,82,Normal fractional attrition 64,680,917,62,18,8,3,0,0,0,0,0,0
10,83,Normal fractional attrition 65,682,977,62,18,8,3,0,0,0,0,0,0
10,84,Normal fractional attrition 66,685,1038,62,18,8,3,0,0,0,0,0,0
10,85,Normal fractional attrition 67,681,1101,62,18,8,3,0,0,0,0,0,0
10,86,Normal fractional attrition 68,689,1155,62,18,8,3,0,0,0,0,0,0
10,87,Normal fractional attrition 69,690,1219,62,18,8,3,0,0,0,0,0,0
10,88,Normal fractional attrition 70,688,1281,62,18,8,3,0,0,0,0,0,0
10,89,Normal fractional attrition 71,882,735,62,18,8,3,0,0,0,0,0,0
10,90,Normal fractional attrition 72,888,800,62,18,8,3,0,0,0,0,0,0
10,91,Normal fractional attrition 73,898,868,62,18,8,3,0,0,0,0,0,0
10,92,Normal fractional attrition 74,899,924,62,18,8,3,0,0,0,0,0,0
10,93,Normal fractional attrition 75,897,990,62,18,8,3,0,0,0,0,0,0
10,94,Normal fractional attrition 76,911,1056,62,18,8,3,0,0,0,0,0,0
10,95,SW retirement Policy,1045,562,90,13,8,130,0,3,-1,0,0,0,128-128-128,0-0-0,|12||128-128-128
10,96,W to exogenous,559,566,58,10,8,131,0,0,-1,0,0,0
12,97,0,440,565,60,17,8,135,0,2,-1,0,0,0,-1--1--1,0-0-0,|12||255-0-0
Scenario
12,98,0,897,564,46,10,8,135,0,2,-1,0,0,0,-1--1--1,0-0-0,|12||255-0-0
Experiment: 
10,99,hiring ratio 31 data,1197,745,50,18,8,3,0,0,0,0,0,0
10,100,hiring ratio 32 data,1200,801,50,18,8,3,0,0,0,0,0,0
10,101,hiring ratio 33 data,1201,856,50,18,8,3,0,0,0,0,0,0
10,102,hiring ratio 34 data,1206,905,50,18,8,3,0,0,0,0,0,0
10,103,hiring ratio 35 data,1211,961,50,18,8,3,0,0,0,0,0,0
10,104,hiring ratio 36 data,1216,1027,50,18,8,3,0,0,0,0,0,0
10,105,hiring ratio 37 data,1218,1079,50,18,8,3,0,0,0,0,0,0
10,106,hiring ratio 38 data,1219,1139,50,18,8,3,0,0,0,0,0,0
10,107,hiring ratio 39 data,1215,1202,50,18,8,3,0,0,0,0,0,0
10,108,hiring ratio 40 data,1225,1256,50,18,8,3,0,0,0,0,0,0
10,109,hiring ratio 41 data,1410,743,50,18,8,3,0,0,0,0,0,0
10,110,hiring ratio 42 data,1417,793,50,18,8,3,0,0,0,0,0,0
10,111,hiring ratio 43 data,1413,845,50,18,8,3,0,0,0,0,0,0
10,112,hiring ratio 44 data,1421,902,50,18,8,3,0,0,0,0,0,0
10,113,hiring ratio 45 data,1431,964,50,18,8,3,0,0,0,0,0,0
10,114,hiring ratio 46 data,1427,1021,50,18,8,3,0,0,0,0,0,0
10,115,hiring ratio 47 data,1415,1076,50,18,8,3,0,0,0,0,0,0
10,116,hiring ratio 48 data,1422,1138,50,18,8,3,0,0,0,0,0,0
10,117,hiring ratio 49 data,1420,1205,50,18,8,3,0,0,0,0,0,0
10,118,hiring ratio 50 data,1419,1266,50,18,8,3,0,0,0,0,0,0
10,119,hiring ratio 51 data,1638,745,50,18,8,3,0,0,0,0,0,0
10,120,hiring ratio 52 data,1646,802,50,18,8,3,0,0,0,0,0,0
10,121,hiring ratio 53 data,1641,852,50,18,8,3,0,0,0,0,0,0
10,122,hiring ratio 54 data,1643,911,50,18,8,3,0,0,0,0,0,0
10,123,hiring ratio 55 data,1654,969,50,18,8,3,0,0,0,0,0,0
10,124,hiring ratio 56 data,1657,1027,50,18,8,3,0,0,0,0,0,0
10,125,hiring ratio 57 data,1656,1088,50,18,8,3,0,0,0,0,0,0
10,126,hiring ratio 58 data,1670,1151,50,18,8,3,0,0,0,0,0,0
10,127,hiring ratio 59 data,1663,1210,50,18,8,3,0,0,0,0,0,0
10,128,hiring ratio 60 data,1660,1266,50,18,8,3,0,0,0,0,0,0
10,129,hiring ratio 61 data,1851,747,50,18,8,3,0,0,0,0,0,0
10,130,hiring ratio 62 data,1852,804,50,18,8,3,0,0,0,0,0,0
10,131,hiring ratio 63 data,1859,862,50,18,8,3,0,0,0,0,0,0
10,132,hiring ratio 64 data,1853,929,50,18,8,3,0,0,0,0,0,0
10,133,hiring ratio 65 data,1858,990,50,18,8,3,0,0,0,0,0,0
10,134,hiring ratio 66 data,1865,1054,50,18,8,3,0,0,0,0,0,0
10,135,hiring ratio 67 data,1865,1111,50,18,8,3,0,0,0,0,0,0
10,136,hiring ratio 68 data,1868,1180,50,18,8,3,0,0,0,0,0,0
10,137,hiring ratio 69 data,1872,1238,50,18,8,3,0,0,0,0,0,0
10,138,hiring ratio 70 data,1878,1275,50,18,8,3,0,0,0,0,0,0
10,139,hiring ratio 71 data,2033,760,50,18,8,3,0,0,0,0,0,0
10,140,hiring ratio 72 data,2022,820,50,18,8,3,0,0,0,0,0,0
10,141,hiring ratio 73 data,2029,894,50,18,8,3,0,0,0,0,0,0
10,142,hiring ratio 74 data,2032,961,50,18,8,3,0,0,0,0,0,0
10,143,hiring ratio 75 data,2032,1023,50,18,8,3,0,0,0,0,0,0
10,144,hiring ratio 76 data,2043,1081,50,18,8,3,0,0,0,0,0,0
12,145,0,1351,196,170,49,8,135,0,16,-1,0,0,0,-1--1--1,0-0-0,|12|B|0-0-0
Note: this model uses data from an excel file. Make sure the excel file is saved in the same folder and run this model with Vensim DSS (not Vensim PLE).
12,146,0,1335,569,176,47,8,135,0,16,-1,0,0,0,-1--1--1,0-0-0,|12|B|0-0-0
Note: to test the effect of late retirment, simply change "SW retirement policy" to zero. To compare model's prediction with a "no-feedback" model, change the parameter "w to exogenous" to 1. 
///---\\\
:GRAPH Average_Age
:TITLE Average Age
:SCALE
:VAR Average Age
:LINE-WIDTH 3
:VAR Average age Data
:LINE-STYLE DASHDOT
:L<%^E!@
1:Base run.vdf
9:Base run
23:0
18:2.vsc
20:1.lst
15:0,0,0,0,0,0
19:76,1
27:2,
34:0,
4:Time
5:time to hire
35:Date
36:YYYY-MM-DD
37:2000
38:1
39:1
40:0
41:0
42:1
24:1995
25:2010
26:2010
