# Supplementary material for: Late retirement, early careers, and the aging of U.S. science and engineering professors
Source: PLoS One. 2018 Dec 26;13(12):e0208411. doi: 10.1371/journal.pone.0208411 (PMC6306255; doi:10.1371/journal.pone.0208411)
Supplement: S4 File — The zipped folder includes the simulation model in Vensim DSS (AgeModel-V6.mdl), the data file for the simulation model in excel (data.xlsx), and a short instructional document about running the model (Read me.pdf). (ZIP) [file pone.0208411.s004.zip › Model and data/data.xlsx]

## Sheet: parameters
	N1995	N2010	Hazard1995-2003(maryam data)	Hazard 2008-2010(maryam data)	inflow	Hazar ratio
31	3.7	3	-0.00628058	0.0455927	0.177078	-7.2593
32	2.49665	3.7	0.00493843	0.0962149	0.0667669	19.4829
33	2.37242	4.5	0.025098	0.108813	0.0703675	4.33552
34	2.8309	4.8	0.0370457	0.0632676	0.0711061	1.70783
35	3.64849	6	0.0172403	0.0355422	0.0627232	2.06158
36	4.27347	6.3	0.0204103	0.0792773	0.0674665	3.88417
37	4.49553	6.9	0.0388509	0.0369565	0.0516158	0.95124
38	5.00188	7.3	0.0624392	0.048699	0.0513432	0.779943
39	4.89298	6.5	0.0327914	0.0579022	0.0447959	1.76577
40	5.10973	7.5	0.028887	0.0462487	0.0400554	1.60102
41	4.78144	7	0.0127072	0.0819846	0.0353255	6.45183
42	4.85625	6.1	0.0180658	0.0473573	0.0318044	2.62137
43	5.13471	6.7	0.0207939	0	0.0261733	0
44	5.28228	7.5	0.0283818	-0.00073603	0.0238019	-0.0259332
45	5.15161	7.3	0.0183997	0.0290897	0.0164535	1.58099
46	5.69237	6.5	0.0228415	0.0236125	0.0210976	1.03376
47	5.6179	6.1	0.00227205	-0.000674116	0.0157211	-0.2967
48	6.31287	6.8	0.0169106	0	0.0178519	0
49	5.06155	7.2	0.0274941	0	0.0117377	0
50	4.80976	6.5	0.013064	0	0.00991697	0
51	6.60142	8.1	-0.00539857	0	0.012162	0
52	6.89164	7.4	0.00554589	0	0.0100757	0
53	6.03723	7.8	0.0253742	0.0270517	0.00913938	1.06611
54	6.14755	7.3	0.0408843	0	0.00898421	0
55	4.57024	7.4	0.00875776	0.0177729	0.0103003	2.02939
56	5.06681	7.5	0.015995	0.0148578	0.00764079	0.928903
57	3.77346	6.8	0.0545335	0	0.00621809	0
58	3.79473	7	0.0138641	0.0433123	0.00391964	3.12406
59	3.14974	7.3	0.0522023	0.0306933	0.00564759	0.587969
60	2.80538	6.8	0.0390444	0.0633826	0.00310122	1.62335
61	2.93561	7.8	0.110826	0.02736	0.00309693	0.246873
62	2.58758	5.6	0.155627	0.043386	0.00126742	0.278782
63	1.97423	4.8	0.108406	0.0668031	0.00234231	0.616229
64	2.24898	5.2	0.222071	0.13247	0.00105808	0.59652
65	1.64178	5.3	0.29104	0.119045	0	0.409035
66	1.41011	3.9	0.160821	0.0986628	0	0.613496
67	0.880551	4	0.240797	0.174261	0.000458244	0.723684
68	0.633329	3.1	0.27096	0.208853	0.000662068	0.770789
69	0.668052	2.7	0.306804	0.131099	0.000139492	0.427305
70	0.645121	1.6	0.412117	0.148021	0.000116718	0.359171
71	0.397868	1.3	0.124874	0.184638	0	1.47859
72	0.137978	1.6	0.0356023	0.160348	0	4.50387
73	0.138372	0.9	0.28	0.17	0.000391961	0.607143
74	0.152992	0.7	0.157801	0.165174	0	1.04672
75	0.0648813	0.5	0.218901	0.167587	0	0.765585
N76-Higher_1993	0.0648813	0.4	0.188351	0.166381	0	0.883355
